# Supplementary material for: The Coding and Noncoding Architecture of the Caulobacter crescentus Genome
Source: PLoS Genet. 2014 Jul 31;10(7):e1004463. doi: 10.1371/journal.pgen.1004463 (PMC4117421; doi:10.1371/journal.pgen.1004463)
Supplement: Dataset S1 — New annotations of the C. crescentus genome. Compiled CDS, ncRNA, and operon maps are found here. Other features, such as leaderless mRNAs and putative alternative start codons, are also deposited here. Additionally, translation and RNA levels in each media are deposited here. (XLSX) [file pgen.1004463.s018.xlsx]

## Sheet: CDSs
ORF ID	Locus ID	Left coord	Right coord	Strand	Gene ID	Gene product	Note	ORF mapped by Ribosome profiling	Expression verified by LC-MSa	Start codon verified by LC-MSa	Start codon	New ORFb	Conservation of New ORF
ORF_00001	CCNA_00001	202	1107	+		ATP/GTP-binding protein	CC_0001	ORF mapped by Ribosome profiling	LC-MS verified		ATG
ORF_00002	CCNA_00002	1104	1703	+		septum formation protein Maf	CC_0002	ORF mapped by Ribosome profiling	LC-MS verified	Start codon verified by LC-MS	ATG
ORF_00003	CCNA_00003	1700	2557	+		shikimate 5-dehydrogenase	CC_0003	ORF mapped by Ribosome profiling	LC-MS verified		ATG
ORF_00004	CCNA_00004	2559	3158	+		dephospho-CoA kinase	CC_0004	ORF mapped by Ribosome profiling	LC-MS verified		ATG
ORF_00005	CCNA_00005	3190	3903	+	dnaQ	DNA polymerase III, epsilon chain	CC_0005	ORF mapped by Ribosome profiling	LC-MS verified		ATG
ORF_00006	CCNA_00006	4022	4810	+		enoyl-CoA hydratase	CC_0006	ORF mapped by Ribosome profiling	LC-MS verified	Start codon verified by LC-MS	ATG
ORF_00007	CCNA_00007	4960	5235	+		SSU ribosomal protein S20P	CC_0007	ORF mapped by Ribosome profiling	LC-MS verified		ATG
ORF_00008	CCNA_00008	5636	7108	+	dnaA	chromosome replication initiator protein DnaA	CC_0008	ORF mapped by Ribosome profiling	LC-MS verified		ATG
ORF_00009	CCNA_00009	7170	7790	-	alkB	alkylated DNA repair protein AlkB	CC_0009				ATG
ORF_00010	CCNA_00010	8165	10060	+	dnaK	chaperone protein DnaK	CC_0010	ORF mapped by Ribosome profiling	LC-MS verified	Start codon verified by LC-MS	ATG
ORF_00011	CCNA_00011	10223	11380	+	dnaJ	chaperone protein DnaJ	CC_0011	ORF mapped by Ribosome profiling	LC-MS verified	Start codon verified by LC-MS	ATG
ORF_00012	CCNA_00012	11467	14178	+	mutS	DNA mismatch repair protein MutS	CC_0012	ORF mapped by Ribosome profiling	LC-MS verified	Start codon verified by LC-MS	ATG
ORF_00013	CCNA_00013	14199	17021	+		protein-PII uridylyltransferase	CC_0013	ORF mapped by Ribosome profiling	LC-MS verified		ATG
ORF_00014	CCNA_00014	17018	17494	-	moaC	molybdenum cofactor biosynthesis protein C	CC_0014	ORF mapped by Ribosome profiling	LC-MS verified	Start codon verified by LC-MS	TTG
ORF_00015	CCNA_00015	17491	18042	-	moaB	molybdenum cofactor biosynthesis protein B	CC_0015	ORF mapped by Ribosome profiling	LC-MS verified	Start codon verified by LC-MS	ATG
ORF_00016	CCNA_00016	18043	18495	-	moaE	molybdopterin converting factor, large subunit	CC_0016	ORF mapped by Ribosome profiling	LC-MS verified		ATG
ORF_00017	CCNA_00017	18492	18731	-	moaD	molybdopterin converting factor, small subunit	CC_0017	ORF mapped by Ribosome profiling	LC-MS verified		ATG
ORF_00018	CCNA_00018	18735	19784	-	moaA	molybdenum cofactor biosynthesis protein A	CC_0018	ORF mapped by Ribosome profiling	LC-MS verified		ATG
ORF_00019	CCNA_00019	19815	20447	+		molybdopterin-guanine dinucleotide biosynthesis protein A	CC_0019		LC-MS verified		ATG
ORF_00020	CCNA_00020	20444	20668	-		hypothetical protein	CC_0020	ORF mapped by Ribosome profiling	LC-MS verified		TTG
ORF_00022	CCNA_00021	20840	23032	-		putative aerobic-type carbon monoxide dehydrogenase, large subunit CoxL	CC_0021	ORF mapped by Ribosome profiling	LC-MS verified		ATG
ORF_00023	CCNA_00022	23029	23559	-		putative aerobic-type carbon monoxide dehydrogenase, small subunit CoxS	CC_0022	ORF mapped by Ribosome profiling	LC-MS verified		ATG
ORF_00024	CCNA_00023	23742	24074	+		putative periplasmic protein	CC_0023	ORF mapped by Ribosome profiling	LC-MS verified		TTG
ORF_00025	CCNA_00024	24091	24981	+		uroporphyrin-III C-methyltransferase/Precorrin-2 dehydrogenase/Sirohydrochlorin ferrochelatase	CC_0024	ORF mapped by Ribosome profiling	LC-MS verified		TTG
ORF_00026	CCNA_00025	24991	26643	-		major facilitator superfamily transporter	CC_0025	ORF mapped by Ribosome profiling	LC-MS verified		ATG
ORF_00027	CCNA_00026	26701	29403	-		PAS-family sensor histidine kinase	CC_0026	ORF mapped by Ribosome profiling	LC-MS verified		ATG
ORF_00028	CCNA_00027	29502	30191	-		2OG-Fe(II) oxygenase	CC_0027	ORF mapped by Ribosome profiling	LC-MS verified		TTG
ORF_00029	CCNA_00028	30337	32667	-		TonB-dependent receptor	CC_0028	ORF mapped by Ribosome profiling	LC-MS verified		ATG
ORF_00030	CCNA_00029	32914	33546	+		lysine exporter protein	CC_0029	ORF mapped by Ribosome profiling			GTG
ORF_00031	CCNA_00030	33595	34329	+		ribonuclease T2	CC_0030	ORF mapped by Ribosome profiling			TTG
ORF_00032	CCNA_00031	34312	34698	-	vapC	toxin protein VapC	CC_0031	ORF mapped by Ribosome profiling			GTG
ORF_00033	CCNA_00032	34699	34941	-	vapB	antitoxin protein VapB	CC_0032	ORF mapped by Ribosome profiling			GTG
ORF_00035	CCNA_00033	35824	37962	-		polyribonucleotide nucleotidyltransferase/polynucleotide adenylyltransferase	CC_0034	ORF mapped by Ribosome profiling	LC-MS verified		ATG
ORF_00036	CCNA_00034	38211	38480	-		SSU ribosomal protein S15P	CC_0035	ORF mapped by Ribosome profiling	LC-MS verified		ATG
ORF_00037	CCNA_00035	38495	39427	-		tRNA pseudouridine synthase B	CC_0036	ORF mapped by Ribosome profiling	LC-MS verified		ATG
ORF_00038	CCNA_00036	39430	39879	-		ribosome-binding factor A	CC_0037	ORF mapped by Ribosome profiling	LC-MS verified		ATG
ORF_00039	CCNA_00037	39980	40768	-		esterase lipase family protein	CC_0038	ORF mapped by Ribosome profiling	LC-MS verified	Start codon verified by LC-MS	ATG
ORF_00040	CCNA_00038	40828	41403	-		hypothetical protein	CC_0039	ORF mapped by Ribosome profiling	LC-MS verified		ATG
ORF_00041	CCNA_00039	41403	41921	-		conserved hypothetical protein	CC_0040	ORF mapped by Ribosome profiling	LC-MS verified		TTG
ORF_00042	CCNA_00040	41960	42511	-		YcxB-like membrane protein	CC_0041	ORF mapped by Ribosome profiling	LC-MS verified		ATG
ORF_00043	CCNA_00041	42585	45614	-		protein translation initiation factor 2 IF-2	CC_0042	ORF mapped by Ribosome profiling	LC-MS verified		ATG
ORF_00044	CCNA_00042	45893	46543	-		Ylxr homolog protein	CC_0043	ORF mapped by Ribosome profiling	LC-MS verified		ATG
ORF_00045	CCNA_00043	46622	48268	-	nusA	N utilization substance protein A NusA	CC_0044	ORF mapped by Ribosome profiling	LC-MS verified	Start codon verified by LC-MS	ATG
ORF_00046	CCNA_00044	48271	48846	-		ribosome maturation protein RimP	CC_0045	ORF mapped by Ribosome profiling	LC-MS verified		GTG
ORF_00047	CCNA_00045	49105	49638	+		inorganic pyrophosphatase	CC_0047	ORF mapped by Ribosome profiling	LC-MS verified		ATG
ORF_00048	CCNA_00046	49645	50031	-		conserved hypothetical protein	CC_0048	ORF mapped by Ribosome profiling			ATG
ORF_00049	CCNA_00047	50132	50812	-		tRNA m7-G46 methyltransferase	CC_0049	ORF mapped by Ribosome profiling	LC-MS verified	Start codon verified by LC-MS	ATG
ORF_00050	CCNA_00048	50902	52125	-	metK	S-adenosylmethionine synthetase	CC_0050	ORF mapped by Ribosome profiling	LC-MS verified	Start codon verified by LC-MS	TTG
ORF_00051	CCNA_00049	52245	52679	-	hipB	HTH transcriptional regulator	CC_0051				GTG
ORF_00052	CCNA_00050	52707	54299	-		apolipoprotein N-acyltransferase	CC_0052	ORF mapped by Ribosome profiling	LC-MS verified		GTG
ORF_00053	CCNA_00051	54296	55222	-	corC	magnesium and cobalt efflux protein CorC	CC_0053	ORF mapped by Ribosome profiling	LC-MS verified	Start codon verified by LC-MS	ATG
ORF_00054	CCNA_00052	55231	55686	-		metal-dependent hydrolase/metalloproteinase	CC_0054	ORF mapped by Ribosome profiling	LC-MS verified		ATC
ORF_00055	CCNA_00053	55724	56668	-	phoH	phosphate starvation-inducible protein PhoH	CC_0055	ORF mapped by Ribosome profiling	LC-MS verified	Start codon verified by LC-MS	TTG
ORF_00056	CCNA_00054	56665	58011	-		tRNA 2-methylthioadenosine synthase	CC_0056	ORF mapped by Ribosome profiling	LC-MS verified		ATG
ORF_00057	CCNA_00055	58201	58608	-		ferric uptake regulation protein	CC_0057	ORF mapped by Ribosome profiling	LC-MS verified		GTG
ORF_00058	CCNA_00056	58654	59106	-		ribosomal-protein-S18-alanine acetyltransferase	CC_0058	ORF mapped by Ribosome profiling	LC-MS verified	Start codon verified by LC-MS	ATG
ORF_00059	CCNA_00057	59115	59750	-		glycoprotease family protein	CC_0059	ORF mapped by Ribosome profiling	LC-MS verified		ATG
ORF_00060	CCNA_00058	59754	60386	-		conserved hypothetical protein	CC_0060	ORF mapped by Ribosome profiling	LC-MS verified		ATG
ORF_00061	CCNA_00059	60534	61121	-		oxygen-insensitive NADH nitroreductase	CC_0061	ORF mapped by Ribosome profiling	LC-MS verified	Start codon verified by LC-MS	ATG
ORF_00062	CCNA_00060	61191	61763	-		mitochondrial-type Fe-S cluster assembly protein NFU	CC_0062	ORF mapped by Ribosome profiling	LC-MS verified		ATG
ORF_00063	CCNA_00061	61885	63153	+		cytochrome p450	CC_0063	ORF mapped by Ribosome profiling	LC-MS verified		ATG
ORF_00064	CCNA_00062	63327	64361	-	trpS	tryptophanyl-tRNA synthetase	CC_0064	ORF mapped by Ribosome profiling	LC-MS verified	Start codon verified by LC-MS	ATG
ORF_00066	CCNA_00063	64529	66091	-	mviN	MviN-family integral membrane protein	CC_0065	ORF mapped by Ribosome profiling	LC-MS verified		ATG
ORF_00067	CCNA_00064	66331	68127	-		methyl-accepting chemotaxis protein	CC_0066		LC-MS verified		ATG
ORF_00069	CCNA_00065	68289	69062	-		S-adenosylmethionine-dependent methyltransferase	CC_0067	ORF mapped by Ribosome profiling	LC-MS verified	Start codon verified by LC-MS	ATG
ORF_00070	CCNA_00066	69120	69488	-		Rieske (2Fe-2S) domain protein	CC_0068	ORF mapped by Ribosome profiling			TTG
ORF_00071	CCNA_00067	69493	69774	-		YciI-like protein	CC_0069	ORF mapped by Ribosome profiling	LC-MS verified		ATG
ORF_00072	CCNA_00068	69794	70804	-	gpsA	NAD(P)H-dependent glycerol-3-phosphate dehydrogenase	CC_0070	ORF mapped by Ribosome profiling	LC-MS verified		ATG
ORF_00073	CCNA_00069	70801	71904	-		O-sialoglycoprotein endopeptidase	CC_0071	ORF mapped by Ribosome profiling	LC-MS verified		ATG
ORF_00074	CCNA_00070	71977	72945	+		porphobilinogen deaminase	CC_0072	ORF mapped by Ribosome profiling	LC-MS verified		GTG
ORF_00075	CCNA_00071	72950	73636	+		uroporphyrinogen-III synthase	CC_0073		LC-MS verified		TTG
ORF_00076	CCNA_00072	73680	74576	+		conserved hypothetical protein	CC_0074	ORF mapped by Ribosome profiling	LC-MS verified	Start codon verified by LC-MS	ATG
ORF_00077	CCNA_00073	74573	76108	+		HemY domain membrane protein	CC_0075	ORF mapped by Ribosome profiling	LC-MS verified		ATG
ORF_00078	CCNA_00074	76477	78678	-		multifunctional fatty acid oxidation complex subunit alpha FadJ	CC_0076	ORF mapped by Ribosome profiling	LC-MS verified		ATG
ORF_00079	CCNA_00075	78703	79908	-		3-ketoacyl-CoA thiolase	CC_0077	ORF mapped by Ribosome profiling	LC-MS verified	Start codon verified by LC-MS	ATG
ORF_00080	CCNA_00076	79975	80358	-		hypothetical protein	CC_0078	ORF mapped by Ribosome profiling			ATG
ORF_00081	CCNA_00077	80355	81530	-		acyl-CoA dehydrogenase, long-chain specific	CC_0079	ORF mapped by Ribosome profiling	LC-MS verified	Start codon verified by LC-MS	ATG
ORF_00082	CCNA_00078	81533	83326	-		acyl-CoA dehydrogenase	CC_0080	ORF mapped by Ribosome profiling	LC-MS verified	Start codon verified by LC-MS	ATG
ORF_00083	CCNA_00079	83414	83893	-		MerR-family transcriptional regulator	CC_0081	ORF mapped by Ribosome profiling	LC-MS verified		ATG
ORF_00084	CCNA_00080	84087	84728	+		LexA-related transcriptional repressor	CC_0082	ORF mapped by Ribosome profiling			ATG
ORF_00085	CCNA_00081	84763	84972	-		hypothetical protein	CC_0083	ORF mapped by Ribosome profiling			ATG
ORF_00086	CCNA_00082	85222	86880	-	lysS	class 1 lysyl-tRNA synthetase	CC_0084	ORF mapped by Ribosome profiling	LC-MS verified		ATG
ORF_00087	CCNA_00083	87043	88683	-		phosphoglucomutase/phosphomannomutase	CC_0085	ORF mapped by Ribosome profiling	LC-MS verified		TTG
ORF_00088	CCNA_00084	89053	90642	+	purH	phosphoribosylaminoimidazolecarboxamide formyltransferase/IMP cyclohydrolase	CC_0086	ORF mapped by Ribosome profiling	LC-MS verified	Start codon verified by LC-MS	GTG
ORF_00089	CCNA_00085	90655	91413	+		dienelactone hydrolase-related protein	CC_0087	ORF mapped by Ribosome profiling	LC-MS verified		GTG
ORF_00090	CCNA_00086	91467	96290	-		NAD-specific glutamate dehydrogenase	CC_0088	ORF mapped by Ribosome profiling	LC-MS verified	Start codon verified by LC-MS	ATG
ORF_00091	CCNA_00087	96628	97737	-		conserved membrane spanning protein	CC_0089	ORF mapped by Ribosome profiling	LC-MS verified		ATG
ORF_00092	CCNA_00088	97841	99385	+		HerA helicase-related ATPase	CC_0090	ORF mapped by Ribosome profiling	LC-MS verified	Start codon verified by LC-MS	ATG
ORF_00093	CCNA_00089	99466	101895	-		MHYT/PAS-family GGDEF/EAL protein	CC_0091	ORF mapped by Ribosome profiling	LC-MS verified		GTG
ORF_00094	CCNA_00090	101960	102943	-		UDP-glucose 4-epimerase	CC_0092	ORF mapped by Ribosome profiling	LC-MS verified		ATG
ORF_00095	CCNA_00091	103149	104042	-		transporter, drug/metabolite exporter family	CC_0093				GTG
ORF_00096	CCNA_00092	104039	104929	-		short chain dehydrogenase	CC_0094	ORF mapped by Ribosome profiling	LC-MS verified		ATG
ORF_00097	CCNA_00093	105028	105237	-		hypothetical protein		ORF mapped by Ribosome profiling			ATG
ORF_00098	CCNA_00094	105310	106230	-	hfsJ	WecG/TagA-family glycosyltransferase HfsJ	CC_0095	ORF mapped by Ribosome profiling	LC-MS verified		ATG
ORF_00099	CCNA_00095	106334	107332	-		quinone oxidoreductase	CC_0096	ORF mapped by Ribosome profiling	LC-MS verified		ATG
ORF_00100	CCNA_00096	107402	108280	+		L-asparaginase	CC_0097	ORF mapped by Ribosome profiling	LC-MS verified		ATG
ORF_00101	CCNA_00097	108334	108792	+		conserved hypothetical protein	CC_0098				TTG
ORF_00102	CCNA_00098	108943	109233	-		hypothetical protein	CC_0099		LC-MS verified		GTG
ORF_00103	CCNA_00099	109239	110969	-	fzlC	FtsZ-binding protein FzlC	CC_0100	ORF mapped by Ribosome profiling	LC-MS verified	Start codon verified by LC-MS	ATG
ORF_00104	CCNA_00100	110979	111638	-		Ribulose-5-phosphate 3-epimerase	CC_0101	ORF mapped by Ribosome profiling	LC-MS verified	Start codon verified by LC-MS	ATG
ORF_00105	CCNA_00101	111745	113034	-	rsmB	16S rRNA m5C methyltransferase RsmB	CC_0102	ORF mapped by Ribosome profiling	LC-MS verified	Start codon verified by LC-MS	GTG
ORF_00106	CCNA_00102	113151	113375	+		conserved hypothetical protein	CC_0103	ORF mapped by Ribosome profiling	LC-MS verified	Start codon verified by LC-MS	ATG
ORF_00107	CCNA_00103	113463	115160	+		gamma-glutamyltranspeptidase	CC_0104	ORF mapped by Ribosome profiling	LC-MS verified		TTG
ORF_00108	CCNA_00104	115289	115990	-		orotidine 5'-phosphate decarboxylase	CC_0105	ORF mapped by Ribosome profiling	LC-MS verified		ATG
ORF_00109	CCNA_00105	116088	116786	+		MarC family integral membrane protein	CC_0106	ORF mapped by Ribosome profiling			ATG
ORF_00110	CCNA_00106	116834	118099	+		2-polyprenyl-6-methoxyphenol hydroxylase	CC_0107	ORF mapped by Ribosome profiling	LC-MS verified		ATG
ORF_00111	CCNA_00107	118260	118457	-		Trm112p-like protein	CC_0108	ORF mapped by Ribosome profiling	LC-MS verified	Start codon verified by LC-MS	ATG
ORF_00112	CCNA_00108	118467	119144	-		lon endopeptidase-related protein	CC_0109	ORF mapped by Ribosome profiling	LC-MS verified		ATG
ORF_00113	CCNA_00109	119160	120059	-		thioredoxin	CC_0110	ORF mapped by Ribosome profiling	LC-MS verified	Start codon verified by LC-MS	ATG
ORF_00114	CCNA_00110	120169	120675	-		DNA-binding protein	CC_0111	ORF mapped by Ribosome profiling	LC-MS verified		ATG
ORF_00115	CCNA_00111	120752	121498	+		conserved hypothetical protein	CC_0112	ORF mapped by Ribosome profiling	LC-MS verified		ATG
ORF_00116	CCNA_00112	121503	121892	+		glyoxalase family protein	CC_0113	ORF mapped by Ribosome profiling	LC-MS verified	Start codon verified by LC-MS	TTG
ORF_00117	CCNA_00113	121972	122544	+		hypothetical protein	CC_0114	ORF mapped by Ribosome profiling			ATG
ORF_00118	CCNA_00114	122547	122852	+		MarR/EmrR-family transcriptional regulator	CC_0115				GTG
ORF_00119	CCNA_00115	122939	126268	+		TolB protein	CC_0116	ORF mapped by Ribosome profiling	LC-MS verified		ATG
ORF_00120	CCNA_00116	126407	127753	-		phosphoglucosamine mutase	CC_0117	ORF mapped by Ribosome profiling	LC-MS verified		ATG
ORF_00121	CCNA_00117	127915	129735	+		glucosamine-fructose-6-phosphate aminotransferase, isomerizing	CC_0118	ORF mapped by Ribosome profiling	LC-MS verified		ATG
ORF_00122	CCNA_00118	129746	131989	+		porphyrin biosynthesis protein	CC_0119	ORF mapped by Ribosome profiling	LC-MS verified		ATG
ORF_00123	CCNA_00119	131977	132438	+		conserved hypothetical protein	CC_0120	ORF mapped by Ribosome profiling	LC-MS verified	Start codon verified by LC-MS	ATG
ORF_00124	CCNA_00120	132435	132953	+		putative acetyltransferase	CC_0121		LC-MS verified		GTG
ORF_00125	CCNA_00121	132950	133408	-		hypothetical protein	CC_0122	ORF mapped by Ribosome profiling	LC-MS verified		ATG
ORF_00126	CCNA_00122	133417	133827	-		conserved hypothetical protein	CC_0123	ORF mapped by Ribosome profiling			ATG
ORF_00127	CCNA_00123	133900	134682	+		3-hydroxyacyl CoA dehydrogenase	CC_0124	ORF mapped by Ribosome profiling	LC-MS verified	Start codon verified by LC-MS	ATG
ORF_00128	CCNA_00124	134826	135413	-		conserved hypothetical protein	CC_0125	ORF mapped by Ribosome profiling	LC-MS verified		ATG
ORF_00129	CCNA_00125	135509	136177	-		amino acid efflux permease	CC_0126	ORF mapped by Ribosome profiling			TTG
ORF_00130	CCNA_00126	136184	136591	-		glutathione S-transferase	CC_0127	ORF mapped by Ribosome profiling			ATG
ORF_00131	CCNA_00127	136811	137011	+		KTSC domain protein	CC_0128	ORF mapped by Ribosome profiling			ATG
ORF_00132	CCNA_00128	137246	138472	-		argininosuccinate synthase	CC_0129	ORF mapped by Ribosome profiling	LC-MS verified		ATG
ORF_00133	CCNA_00129	138555	138917	-		hypothetical protein	CC_0130	ORF mapped by Ribosome profiling			ATG
ORF_00134	CCNA_00130	138921	140918	-		Kup system potassium uptake protein	CC_0131	ORF mapped by Ribosome profiling	LC-MS verified		ATG
ORF_00135	CCNA_00131	141119	141541	+		Rrf2 family protein	CC_0132	ORF mapped by Ribosome profiling	LC-MS verified	Start codon verified by LC-MS	ATG
ORF_00136	CCNA_00132	141633	142433	+	hetN	ketoacyl reductase hetN	CC_0133	ORF mapped by Ribosome profiling	LC-MS verified		ATG
ORF_00137	CCNA_00133	142680	143894	+		radical SAM family enzyme	CC_0134	ORF mapped by Ribosome profiling	LC-MS verified		TTG
ORF_00138	CCNA_00134	143989	144417	+		surface protein	CC_0135	ORF mapped by Ribosome profiling			ATG
ORF_00139	CCNA_00135	144443	145276	+		trypsin-like peptidase	CC_0136	ORF mapped by Ribosome profiling	LC-MS verified		GTG
ORF_00140	CCNA_00136	145273	146952	-		AmpG protein	CC_0137	ORF mapped by Ribosome profiling	LC-MS verified	Start codon verified by LC-MS	ATG
ORF_00141	CCNA_00137	146986	148530	-	shkA	hybrid two-component histidine kinase/receiver protein ShkA	CC_0138	ORF mapped by Ribosome profiling	LC-MS verified		ATG
ORF_00142	CCNA_00138	148752	150944	+		TonB-dependent receptor	CC_0139	ORF mapped by Ribosome profiling	LC-MS verified		GTG
ORF_00143	CCNA_00139	150993	152600	-	chlI	magnesium chelatase subunit ChlI-like ATPase	CC_0140	ORF mapped by Ribosome profiling	LC-MS verified		ATG
ORF_00144	CCNA_00140	152709	153662	-		glutathione synthetase	CC_0141	ORF mapped by Ribosome profiling	LC-MS verified		ATG
ORF_00145	CCNA_00141	153718	154533	-		tetratricopeptide repeat family protein	CC_0142	ORF mapped by Ribosome profiling	LC-MS verified	Start codon verified by LC-MS	ATG
ORF_00146	CCNA_00142	154535	154912	-		endonuclease	CC_0143	ORF mapped by Ribosome profiling			ATG
ORF_00147	CCNA_00143	154912	155784	-		ribosomal RNA small subunit methyltransferase I	CC_0144	ORF mapped by Ribosome profiling	LC-MS verified	Start codon verified by LC-MS	TTG
ORF_00148	CCNA_00144	155819	156973	-		oxygen-independent coproporphyrinogen-III oxidase	CC_0145	ORF mapped by Ribosome profiling			TTG
ORF_00149	CCNA_00145	156966	157568	-		xanthosine triphosphate pyrophosphatase	CC_0146	ORF mapped by Ribosome profiling	LC-MS verified	Start codon verified by LC-MS	ATG
ORF_00150	CCNA_00146	157593	158186	+		glutathione S-transferase	CC_0147	ORF mapped by Ribosome profiling	LC-MS verified		ATG
ORF_00151	CCNA_00147	158354	158470	+		hypothetical protein	CC_0148	ORF mapped by Ribosome profiling			ATG
ORF_00152	CCNA_00148	158546	159079	+		conserved hypothetical protein	CC_0149	ORF mapped by Ribosome profiling			ATG
ORF_00153	CCNA_00149	159096	159323	+		Cro/CI-family transcriptional regulator	CC_0150	ORF mapped by Ribosome profiling			ATG
ORF_00154	CCNA_00150	159320	160297	-		PDZ domain family protein	CC_0151	ORF mapped by Ribosome profiling	LC-MS verified		GTG
ORF_00155	CCNA_00151	160464	161180	-		ribonuclease PH	CC_0152	ORF mapped by Ribosome profiling	LC-MS verified		ATG
ORF_00156	CCNA_00152	161320	162396	+		winged helix-turn-helix transcription repressor HrcA	CC_0153	ORF mapped by Ribosome profiling	LC-MS verified	Start codon verified by LC-MS	ATG
ORF_00157	CCNA_00153	162409	163035	+	grpE	adenine nucleotide exchange factor GrpE	CC_0154	ORF mapped by Ribosome profiling	LC-MS verified	Start codon verified by LC-MS	ATG
ORF_00158	CCNA_00154	162975	163235	-		conserved hypothetical membrane protein	CC_0155	ORF mapped by Ribosome profiling			ATG
ORF_00159	CCNA_00155	163413	164531	+		DNA polymerase III, beta chain	CC_0156	ORF mapped by Ribosome profiling	LC-MS verified		ATG
ORF_00160	CCNA_00156	164664	164951	+		ArsR-family transcriptional regulator	CC_0157				ATG
ORF_00161	CCNA_00157	165022	165393	+		glyoxalase family protein	CC_0158	ORF mapped by Ribosome profiling	LC-MS verified	Start codon verified by LC-MS	ATG
ORF_00162	CCNA_00158	165621	166784	+	recF	DNA replication and repair protein recF	CC_0159	ORF mapped by Ribosome profiling	LC-MS verified		ATG
ORF_00163	CCNA_00159	166781	169246	+	gyrB	DNA gyrase subunit B	CC_0160	ORF mapped by Ribosome profiling	LC-MS verified	Start codon verified by LC-MS	ATG
ORF_00164	CCNA_00160	169387	170526	+		methyl-accepting chemotaxis protein	CC_0161				GTG
ORF_00165	CCNA_00161	170951	171577	+		hypothetical protein	CC_0162	ORF mapped by Ribosome profiling			TTG
ORF_00166	CCNA_00162	171649	172917	+		conserved hypothetical protein	CC_0163	ORF mapped by Ribosome profiling	LC-MS verified		ATG
ORF_00167	CCNA_00163	172964	175183	+		exopolysaccharide transport family protein	CC_0164	ORF mapped by Ribosome profiling	LC-MS verified		ATG
ORF_00168	CCNA_00164	175173	177098	+		O-antigen polymerase	CC_0165	ORF mapped by Ribosome profiling	LC-MS verified	Start codon verified by LC-MS	ATG
ORF_00169	CCNA_00165	177092	177745	-	pssY	polyisoprenylphosphate hexose-1-phosphotransferase pssY	CC_0166	ORF mapped by Ribosome profiling	LC-MS verified		GTG
ORF_00171	CCNA_00166	178252	179070	-		putative transglutaminase-like cysteine proteinase	CC_0167	ORF mapped by Ribosome profiling			ATG
ORF_00172	CCNA_00167	179311	180120	+		metallophosphatase family protein	CC_0168	ORF mapped by Ribosome profiling	LC-MS verified		GTG
ORF_00173	CCNA_00168	180205	180801	+		polysaccharide export protein	CC_0169	ORF mapped by Ribosome profiling	LC-MS verified		ATG
ORF_00174	CCNA_00169	181379	182917	+		hypothetical protein	CC_0170	ORF mapped by Ribosome profiling	LC-MS verified		GTG
ORF_00175	CCNA_00170	182997	185663	+		TonB-dependent receptor	CC_0171	ORF mapped by Ribosome profiling	LC-MS verified		TTG
ORF_00176	CCNA_00171	185853	186290	+		type II secretion pathway protein C	CC_0172	ORF mapped by Ribosome profiling	LC-MS verified		TTG
ORF_00177	CCNA_00172	186287	188350	+	pulD	type II secretion pathway protein D	CC_0173	ORF mapped by Ribosome profiling	LC-MS verified		ATG
ORF_00178	CCNA_00173	188347	189822	+	pulE	type II secretion pathway protein E	CC_0174				ATG
ORF_00179	CCNA_00174	189809	191020	+	pulF	type II secretion pathway protein F	CC_0175		LC-MS verified		ATG
ORF_00180	CCNA_00175	191032	191484	+		type II secretion pathway protein G	CC_0176	ORF mapped by Ribosome profiling	LC-MS verified		ATG
ORF_00181	CCNA_00176	191399	191956	+		type II secretion pathway protein H	CC_0177	ORF mapped by Ribosome profiling			ATG
ORF_00182	CCNA_00177	191925	192308	+		type II secretion pathway protein I	CC_0178				ATG
ORF_00183	CCNA_00178	192305	192895	+		type II secretion pathway protein J	CC_0179				ATG
ORF_00184	CCNA_00179	192892	193866	+		type II secretion pathway protein K	CC_0180				ATG
ORF_00185	CCNA_00180	193848	194954	+		type II secretion pathway protein L	CC_0181	ORF mapped by Ribosome profiling			TTG
ORF_00186	CCNA_00181	194951	195427	+		type II secretion pathway protein M	CC_0182	ORF mapped by Ribosome profiling	LC-MS verified		ATG
ORF_00187	CCNA_00182	195424	196140	+		type II secretion pathway protein N	CC_0183	ORF mapped by Ribosome profiling	LC-MS verified		ATG
ORF_00188	CCNA_00183	196250	197011	-	pulO	type II secretory pathway, prepilin signal peptidase	CC_0184				TTG
ORF_00189	CCNA_00184	197070	197267	-		hypothetical protein					TTG
ORF_00190	CCNA_00185	197285	199810	-		TonB-dependent receptor	CC_0185	ORF mapped by Ribosome profiling	LC-MS verified		GTG
ORF_00191	CCNA_00186	200286	201602	-		guanine-hypoxanthine permease	CC_0186	ORF mapped by Ribosome profiling			ATG
ORF_00192	CCNA_00187	201599	202681	-		NUP-family purine nucleoside permease	CC_0187	ORF mapped by Ribosome profiling	LC-MS verified		GTG
ORF_00193	CCNA_00188	202763	203725	-		ABC transporter ATP-binding protein	CC_0188	ORF mapped by Ribosome profiling	LC-MS verified	Start codon verified by LC-MS	ATG
ORF_00194	CCNA_00189	203869	204135	+		zinc-finger domain protein	CC_0189	ORF mapped by Ribosome profiling	LC-MS verified	Start codon verified by LC-MS	ATG
ORF_00195	CCNA_00190	204137	204571	+		acyl-CoA hydrolase	CC_0190	ORF mapped by Ribosome profiling	LC-MS verified	Start codon verified by LC-MS	TTG
ORF_00196	CCNA_00191	204697	205173	+		N-acetylglutamate synthase domain protein	CC_0191				GTG
ORF_00197	CCNA_00192	205174	206793	-		long-chain-fatty-acid--CoA ligase	CC_0192	ORF mapped by Ribosome profiling	LC-MS verified	Start codon verified by LC-MS	ATG
ORF_00198	CCNA_00193	206989	208041	-	leuB	3-isopropylmalate dehydrogenase	CC_0193	ORF mapped by Ribosome profiling	LC-MS verified		ATG
ORF_00199	CCNA_00194	208043	208345	-		Antibiotic biosynthesis monooxygenase family protein	CC_0194	ORF mapped by Ribosome profiling	LC-MS verified	Start codon verified by LC-MS	ATG
ORF_00200	CCNA_00195	208487	209095	-	leuD	3-isopropylmalate dehydratase small subunit	CC_0195	ORF mapped by Ribosome profiling	LC-MS verified		ATG
ORF_00201	CCNA_00196	209092	210531	-	leuC	3-isopropylmalate dehydratase large subunit	CC_0196	ORF mapped by Ribosome profiling	LC-MS verified		ATG
ORF_00202	CCNA_00197	211121	211522	-	rplS	LSU ribosomal protein L19P	CC_0197	ORF mapped by Ribosome profiling	LC-MS verified		ATG
ORF_00203	CCNA_00198	211519	212256	-	trmD	tRNA (guanine-N1) -methyltransferase	CC_0198	ORF mapped by Ribosome profiling	LC-MS verified		ATG
ORF_00204	CCNA_00199	212387	214267	+		TadG/vWA-family protein	CC_0199	ORF mapped by Ribosome profiling	LC-MS verified		ATG
ORF_00205	CCNA_00200	214320	215255	-		2OG-Fe(II) oxygenase superfamily protein	CC_0200	ORF mapped by Ribosome profiling	LC-MS verified	Start codon verified by LC-MS	GTG
ORF_00206	CCNA_00201	215418	216098	+		outer membrane protein	CC_0201	ORF mapped by Ribosome profiling	LC-MS verified		ATG
ORF_00207	CCNA_00202	216215	217270	+		DesA-family fatty acid desaturase	CC_0202	ORF mapped by Ribosome profiling	LC-MS verified	Start codon verified by LC-MS	GTG
ORF_00208	CCNA_00203	217328	218332	+		sterol desaturase family protein	CC_0203	ORF mapped by Ribosome profiling			GTG
ORF_00209	CCNA_00204	218336	220237	-	kefB	glutathione-regulated potassium-efflux system protein kefB	CC_0204	ORF mapped by Ribosome profiling	LC-MS verified		ATG
ORF_00210	CCNA_00205	220241	220822	-		NAD(P)H-quinone reductase	CC_0205	ORF mapped by Ribosome profiling	LC-MS verified	Start codon verified by LC-MS	ATG
ORF_00212	CCNA_00206	220931	221641	+		succinyl-CoA:3-ketoacid-coenzyme A transferase subunit A	CC_0206	ORF mapped by Ribosome profiling	LC-MS verified		ATG
ORF_00213	CCNA_00207	221641	222282	+		succinyl-CoA:3-ketoacid-coenzyme A transferase subunit B	CC_0207	ORF mapped by Ribosome profiling	LC-MS verified		ATG
ORF_00214	CCNA_00208	222283	223272	-		type 1 glutamine amidotransferase (GATase1)-like domain protein	CC_0208				ATG
ORF_00215	CCNA_00209	223353	224927	-		undecaprenyl-phosphomannose:protein mannosyltransferase	CC_0209	ORF mapped by Ribosome profiling	LC-MS verified		ATG
ORF_00216	CCNA_00210	225115	227526	+		TonB-dependent receptor	CC_0210	ORF mapped by Ribosome profiling	LC-MS verified		ATG
ORF_00217	CCNA_00211	227686	228693	+		Porphyromonas-type peptidyl-arginine deiminase	CC_0211	ORF mapped by Ribosome profiling	LC-MS verified	Start codon verified by LC-MS	ATG
ORF_00218	CCNA_00212	228693	229571	+		N-carbamoylputrescine amidase	CC_0212	ORF mapped by Ribosome profiling	LC-MS verified		ATG
ORF_00219	CCNA_00213	229568	230116	+		ribosomal-protein-alanine acetyltransferase	CC_0213	ORF mapped by Ribosome profiling			ATG
ORF_00220	CCNA_00214	230262	232307	+		TonB-dependent receptor	CC_0214	ORF mapped by Ribosome profiling	LC-MS verified		ATG
ORF_00221	CCNA_00215	232614	233402	+		SapC surface layer protein	CC_0215	ORF mapped by Ribosome profiling	LC-MS verified	Start codon verified by LC-MS	ATG
ORF_00222	CCNA_00216	233470	233862	-		hot dog superfamily protein	CC_0216	ORF mapped by Ribosome profiling	LC-MS verified	Start codon verified by LC-MS	ATG
ORF_00223	CCNA_00217	233977	236127	+		thiol:disulfide interchange protein DsbD	CC_0217	ORF mapped by Ribosome profiling	LC-MS verified		ATG
ORF_00224	CCNA_00218	236131	236877	-		conserved hypothetical protein	CC_0218	ORF mapped by Ribosome profiling	LC-MS verified		ATG
ORF_00225	CCNA_00220	237030	237635	+		thiol-disulfide isomerase and thioredoxin	CC_0220	ORF mapped by Ribosome profiling	LC-MS verified		ATG
ORF_00226	CCNA_00221	237642	238136	-		hypothetical protein	CC_0221	ORF mapped by Ribosome profiling	LC-MS verified		ATG
ORF_00227	CCNA_00222	238241	239860	+		glucose-6-phosphate isomerase/glucose-6 phosphate 1-epimerase	CC_0222	ORF mapped by Ribosome profiling	LC-MS verified	Start codon verified by LC-MS	ATG
ORF_00228	CCNA_00223	239869	240651	+		esterase lipase Family protein	CC_0223	ORF mapped by Ribosome profiling			ATG
ORF_00229	CCNA_00224	240648	242693	-		TonB-dependent receptor protein	CC_0224	ORF mapped by Ribosome profiling	LC-MS verified		GTG
ORF_00230	CCNA_00225	243024	243056	+		hypothetical protein	CC_0225	ORF mapped by Ribosome profiling			ATG
ORF_00231	CCNA_00226	243157	243432	+		conserved hypothetical protein	CC_0226	ORF mapped by Ribosome profiling			TTG
ORF_00232	CCNA_00227	243490	244056	-		methyltransferase	CC_0227	ORF mapped by Ribosome profiling	LC-MS verified		ATG
ORF_00233	CCNA_00228	244056	244670	-		putative membrane spanning protein	CC_0228	ORF mapped by Ribosome profiling	LC-MS verified	Start codon verified by LC-MS	ATG
ORF_00234	CCNA_00229	244790	245764	+		CAAX amino terminal protease family protein	CC_0229	ORF mapped by Ribosome profiling			ATG
ORF_00235	CCNA_00230	245765	247003	-		ribosomal large subunit pseudouridine synthase B	CC_0230	ORF mapped by Ribosome profiling	LC-MS verified	Start codon verified by LC-MS	ATG
ORF_00236	CCNA_00231	247055	247540	+		tRNA-specific adenosine deaminase	CC_0231	ORF mapped by Ribosome profiling	LC-MS verified		ATG
ORF_00237	CCNA_00232	247537	247953	-		hypothetical protein	CC_0232	ORF mapped by Ribosome profiling	LC-MS verified		ATG
ORF_00238	CCNA_00233	248082	249119	+		UDP-N-acetylglucosamine 4,6-dehydratase	CC_0233	ORF mapped by Ribosome profiling	LC-MS verified		TTG
ORF_00239	CCNA_00234	249116	250276	+		WecE-family cell wall biogenesis enzyme	CC_0234	ORF mapped by Ribosome profiling	LC-MS verified		GTG
ORF_00240	CCNA_00235	250273	250548	-		hypothetical protein	CC_0235				ATG
ORF_00241	CCNA_00236	250611	252308	-		conserved hypothetical protein	CC_0236	ORF mapped by Ribosome profiling	LC-MS verified	Start codon verified by LC-MS	ATG
ORF_00242	CCNA_00237	252525	253232	+	chvI	two-component response regulator chvI	CC_0237	ORF mapped by Ribosome profiling	LC-MS verified	Start codon verified by LC-MS	ATG
ORF_00243	CCNA_00238	253207	254811	+	chvG	two-component sensor histidine kinase chvG	CC_0238	ORF mapped by Ribosome profiling	LC-MS verified	Start codon verified by LC-MS	TTG
ORF_00244	CCNA_00239	254808	255242	+	hprK	serine kinase/phosphatase HprK	CC_0239	ORF mapped by Ribosome profiling	LC-MS verified		ATG
ORF_00245	CCNA_00240	255318	255725	+		PTS system, IIA component	CC_0240	ORF mapped by Ribosome profiling	LC-MS verified	Start codon verified by LC-MS	ATG
ORF_00246	CCNA_00241	255722	256000	+		phosphocarrier protein HPr	CC_0241	ORF mapped by Ribosome profiling	LC-MS verified		GTG
ORF_00248	CCNA_00243	256412	256810	-		hypothetical protein	CC_0243	ORF mapped by Ribosome profiling	LC-MS verified		ATG
ORF_00249	CCNA_00244	256953	257594	+		HAD superfamily phophatase	CC_0244	ORF mapped by Ribosome profiling			ATG
ORF_00250	CCNA_00245	257623	257907	+		pterin-4-alpha-carbinolamine dehydratase	CC_0245	ORF mapped by Ribosome profiling	LC-MS verified		ATG
ORF_00251	CCNA_00246	257952	258737	+		cyclohexanol dehydrogenase	CC_0246	ORF mapped by Ribosome profiling	LC-MS verified		ATG
ORF_00252	CCNA_00247	258879	259436	-	spdR	two-component receiver protein SpdR	CC_0247	ORF mapped by Ribosome profiling	LC-MS verified	Start codon verified by LC-MS	ATG
ORF_00253	CCNA_00248	259514	260914	-		sensor histidine protein kinase	CC_0248	ORF mapped by Ribosome profiling	LC-MS verified		ATG
ORF_00254	CCNA_00249	260971	261561	+		SCO1/SenC family protein	CC_0249	ORF mapped by Ribosome profiling	LC-MS verified		ATG
ORF_00255	CCNA_00250	261642	262904	+		poly(3-hydroxyalkanoate) depolymerase	CC_0250	ORF mapped by Ribosome profiling	LC-MS verified	Start codon verified by LC-MS	ATG
ORF_00256	CCNA_00251	262953	263672	+		zinc metalloprotease	CC_0251	ORF mapped by Ribosome profiling			ATG
ORF_00257	CCNA_00252	263784	265745	-	pbpX	multimodular transpeptidase-transglycosylase PbpX	CC_0252	ORF mapped by Ribosome profiling	LC-MS verified		ATG
ORF_00258	CCNA_00253	265999	267027	+		aspartate-semialdehyde dehydrogenase	CC_0253	ORF mapped by Ribosome profiling	LC-MS verified	Start codon verified by LC-MS	ATG
ORF_00259	CCNA_00254	267164	268066	+		RarD family membrane permease	CC_0254	ORF mapped by Ribosome profiling			ATG
ORF_00260	CCNA_00255	268063	269187	-		esterase	CC_0255	ORF mapped by Ribosome profiling	LC-MS verified		ATG
ORF_00261	CCNA_00256	269206	270057	-		pyridoxine kinase	CC_0256	ORF mapped by Ribosome profiling	LC-MS verified		ATG
ORF_00262	CCNA_00257	270176	271567	-		adenosylhomocysteinase	CC_0257	ORF mapped by Ribosome profiling	LC-MS verified	Start codon verified by LC-MS	GTG
ORF_00263	CCNA_00259	271910	272620	-		hypothetical protein	CC_0258	ORF mapped by Ribosome profiling			ATG
ORF_00264	CCNA_00260	272872	273558	-		glutathione S-transferase	CC_0259	ORF mapped by Ribosome profiling	LC-MS verified		ATG
ORF_00265	CCNA_00261	273695	274738	+		ribonucleoside-diphosphate reductase beta chain	CC_0260	ORF mapped by Ribosome profiling	LC-MS verified	Start codon verified by LC-MS	ATG
ORF_00266	CCNA_00262	274921	275793	+		ketopantoate reductase panE/ApbA family protein	CC_0261	ORF mapped by Ribosome profiling	LC-MS verified		ATG
ORF_00267	CCNA_00263	275815	276237	-		hypothetical protein	CC_0262	ORF mapped by Ribosome profiling	LC-MS verified		ATG
ORF_00268	CCNA_00264	276384	277637	-		C4-dicarboxylate transport protein	CC_0263	ORF mapped by Ribosome profiling	LC-MS verified		ATG
ORF_00269	CCNA_00265	278017	279471	+		AMP nucleosidase	CC_0264	ORF mapped by Ribosome profiling	LC-MS verified	Start codon verified by LC-MS	ATG
ORF_00270	CCNA_00266	279599	280837	-		3-ketoacyl-CoA thiolase	CC_0265				ATG
ORF_00271	CCNA_00267	280931	281872	-		MutT-like protein	CC_0266	ORF mapped by Ribosome profiling	LC-MS verified	Start codon verified by LC-MS	ATG
ORF_00272	CCNA_00268	282130	283956	+	dnaX	DNA polymerase III subunit gamma/tau	CC_0267	ORF mapped by Ribosome profiling	LC-MS verified		ATG
ORF_00273	CCNA_00269	284102	284431	+		YbaB/EbfC-family DNA-binding protein	CC_0268	ORF mapped by Ribosome profiling	LC-MS verified		ATG
ORF_00274	CCNA_00270	284558	285160	+	recR	Recombination protein recR	CC_0269	ORF mapped by Ribosome profiling	LC-MS verified		ATG
ORF_00275	CCNA_00271	285270	285422	+		hypothetical protein	CC_0270	ORF mapped by Ribosome profiling	LC-MS verified	Start codon verified by LC-MS	ATG
ORF_00276	CCNA_00272	285476	286765	+		RmuC family protein	CC_0271	ORF mapped by Ribosome profiling	LC-MS verified		ATG
ORF_00277	CCNA_00273	286774	287295	+		peptide deformylase	CC_0272	ORF mapped by Ribosome profiling	LC-MS verified		ATG
ORF_00278	CCNA_00274	287636	287998	+		conserved hypothetical protein		ORF mapped by Ribosome profiling			ATG
ORF_00279	CCNA_00275	288082	289527	-		transposase, DDE family	CC_0273				GTG
ORF_00280	CCNA_00276	289617	290096	-		conserved hypothetical protein	CC_0274	ORF mapped by Ribosome profiling	LC-MS verified	Start codon verified by LC-MS	ATG
ORF_00281	CCNA_00277	290161	291321	+		succinyl-diaminopimelate desuccinylase	CC_0275	ORF mapped by Ribosome profiling	LC-MS verified	Start codon verified by LC-MS	ATG
ORF_00282	CCNA_00278	291339	292259	+		glutaminase	CC_0276	ORF mapped by Ribosome profiling	LC-MS verified		ATG
ORF_00283	CCNA_00279	292311	292901	+		NAD(P)H-quinone reductase	CC_0277	ORF mapped by Ribosome profiling			ATG
ORF_00284	CCNA_00280	292898	293641	-		tRNA pseudouridine synthase A	CC_0278	ORF mapped by Ribosome profiling	LC-MS verified		ATG
ORF_00285	CCNA_00281	293641	294567	-		methionyl-tRNA formyltransferase	CC_0279	ORF mapped by Ribosome profiling	LC-MS verified		ATG
ORF_00286	CCNA_00282	294659	294991	+		conserved cell surface protein	CC_0280	ORF mapped by Ribosome profiling	LC-MS verified		ATG
ORF_00287	CCNA_00283	295109	295969	-		2,3,4,5-tetrahydropyridine-2-carboxylate N-succinyltransferase	CC_0281	ORF mapped by Ribosome profiling	LC-MS verified	Start codon verified by LC-MS	ATG
ORF_00288	CCNA_00284	295966	296631	-		pyrimidine 5'-nucleotidase family protein	CC_0282	ORF mapped by Ribosome profiling	LC-MS verified	Start codon verified by LC-MS	ATG
ORF_00289	CCNA_00285	296628	297542	-		acetylglutamate kinase	CC_0283	ORF mapped by Ribosome profiling	LC-MS verified	Start codon verified by LC-MS	TTG
ORF_00290	CCNA_00286	297735	298193	-	lovR	two-component receiver domain protein LovR	CC_0284	ORF mapped by Ribosome profiling			ATG
ORF_00291	CCNA_00287	298212	299318	-	lovK	photosensory histidine protein kinase LovK	CC_0285	ORF mapped by Ribosome profiling	LC-MS verified		TTG
ORF_00292	CCNA_00288	299485	300534	-		ABC-type sulfate transport system, periplasmic component	CC_0286	ORF mapped by Ribosome profiling	LC-MS verified		ATG
ORF_00293	CCNA_00289	300549	300797	-		hypothetical protein	CC_0287	ORF mapped by Ribosome profiling			ATG
ORF_00294	CCNA_00290	301048	304305	-		autotransporter protein	CC_0288	ORF mapped by Ribosome profiling	LC-MS verified		GTG
ORF_00295	CCNA_00291	304469	305884	+	phoR	phosphate regulon sensor protein phoR	CC_0289	ORF mapped by Ribosome profiling	LC-MS verified	Start codon verified by LC-MS	ATG
ORF_00296	CCNA_00292	306029	307462	+	pstC	phosphate transport system permease protein pstC	CC_0290	ORF mapped by Ribosome profiling	LC-MS verified		ATG
ORF_00297	CCNA_00293	307455	308750	+	pstA	phosphate transport system permease protein pstA	CC_0291	ORF mapped by Ribosome profiling	LC-MS verified	Start codon verified by LC-MS	ATG
ORF_00298	CCNA_00294	308810	309634	+	pstB	phosphate transport ATP-binding protein pstB	CC_0292	ORF mapped by Ribosome profiling	LC-MS verified	Start codon verified by LC-MS	ATG
ORF_00299	CCNA_00295	309660	310352	+	phoU	phosphate transport system protein phoU	CC_0293	ORF mapped by Ribosome profiling	LC-MS verified	Start codon verified by LC-MS	ATG
ORF_00300	CCNA_00296	310374	311066	+	phoB	phosphate regulon response regulator PhoB	CC_0294	ORF mapped by Ribosome profiling	LC-MS verified		GTG
ORF_00301	CCNA_00297	311039	311896	-		two-component response regulator	CC_0295				GTG
ORF_00302	CCNA_00298	311893	312666	-		hypothetical protein	CC_0296				GTG
ORF_00303	CCNA_00299	312678	313961	+		phosphoribosylamine--glycine ligase	CC_0297	ORF mapped by Ribosome profiling	LC-MS verified	Start codon verified by LC-MS	ATG
ORF_00304	CCNA_00300	313978	314385	-		glyoxalase superfamily protein	CC_0298	ORF mapped by Ribosome profiling			ATG
ORF_00305	CCNA_00301	314615	315697	+		phosphotransferase family protein	CC_0299	ORF mapped by Ribosome profiling	LC-MS verified	Start codon verified by LC-MS	ATG
ORF_00306	CCNA_00302	315702	316991	+		imidazolonepropionase-related amidohydrolase	CC_0300	ORF mapped by Ribosome profiling	LC-MS verified		GTG
ORF_00307	CCNA_00303	317027	318034	-	lpxK	tetraacyldisaccharide-1-P 4'-kinase	CC_0301	ORF mapped by Ribosome profiling	LC-MS verified		ATG
ORF_00308	CCNA_00304	318031	319308	-		3-deoxy-D-manno-octulosonic-acid transferase	CC_0302	ORF mapped by Ribosome profiling	LC-MS verified		GTG
ORF_00309	CCNA_00305	319278	320303	-	czcD	cobalt-zinc-cadmium resistance protein czcD	CC_0303	ORF mapped by Ribosome profiling			ATG
ORF_00310	CCNA_00306	320335	321048	-		lysophospholipid acyltransferase	CC_0304	ORF mapped by Ribosome profiling	LC-MS verified		TTG
ORF_00311	CCNA_00307	321045	322868	-		phospholipid-lipopolysaccharide ABC transporter	CC_0305	ORF mapped by Ribosome profiling	LC-MS verified		ATG
ORF_00312	CCNA_00308	323024	323689	+	ctpA	protein tyrosine phosphatase CtpA	CC_0306	ORF mapped by Ribosome profiling	LC-MS verified		TTG
ORF_00313	CCNA_00309	323812	324045	-		conserved hypothetical protein	CC_0307	ORF mapped by Ribosome profiling	LC-MS verified		TTG
ORF_00314	CCNA_00310	324066	324845	-		3'-phosphoadenosine-5'-phosphosulfate (PAPS) 3'-phosphatase family protein	CC_0308	ORF mapped by Ribosome profiling	LC-MS verified		ATG
ORF_00315	CCNA_00311	324842	326173	-		Zn-dependent protease family protein	CC_0309	ORF mapped by Ribosome profiling	LC-MS verified	Start codon verified by LC-MS	ATG
ORF_00316	CCNA_00312	326229	326630	-		putative membrane spanning protein	CC_0310	ORF mapped by Ribosome profiling	LC-MS verified		ATG
ORF_00317	CCNA_00313	326715	328544	-		peptidase, M14 family	CC_0311	ORF mapped by Ribosome profiling	LC-MS verified		ATG
ORF_00318	CCNA_00314	328587	329198	-		hypothetical protein	CC_0312	ORF mapped by Ribosome profiling			GTG
ORF_00319	CCNA_00315	329224	330753	-		3-polyprenyl-4-hydroxybenzoate decarboxylase	CC_0313	ORF mapped by Ribosome profiling	LC-MS verified		ATG
ORF_00320	CCNA_00316	330777	331910	-		glutamate 5-kinase	CC_0314	ORF mapped by Ribosome profiling	LC-MS verified	Start codon verified by LC-MS	GTG
ORF_00321	CCNA_00317	331907	332971	-	cgtA	GTP-binding protein CgtA	CC_0315	ORF mapped by Ribosome profiling	LC-MS verified		ATG
ORF_00322	CCNA_00318	333179	334138	+		hypothetical protein	CC_0316	ORF mapped by Ribosome profiling	LC-MS verified	Start codon verified by LC-MS	TTG
ORF_00323	CCNA_00319	334224	334757	-		acetyltransferase, GNAT family	CC_0317	ORF mapped by Ribosome profiling	LC-MS verified		ATG
ORF_00324	CCNA_00320	334940	335209	-		LSU ribosomal protein L27P	CC_0318	ORF mapped by Ribosome profiling	LC-MS verified		ATG
ORF_00325	CCNA_00321	335240	335755	-		LSU ribosomal protein L21P	CC_0319	ORF mapped by Ribosome profiling	LC-MS verified		ATG
ORF_00326	CCNA_00322	335959	336588	+		conserved hypothetical protein	CC_0320	ORF mapped by Ribosome profiling			GTG
ORF_00327	CCNA_00323	336631	337728	+		low-affinity zinc transport protein	CC_0321	ORF mapped by Ribosome profiling	LC-MS verified	Start codon verified by LC-MS	ATG
ORF_00328	CCNA_00324	337932	338390	-		ExbD-family protein	CC_0322	ORF mapped by Ribosome profiling	LC-MS verified		GTG
ORF_00329	CCNA_00326	338634	339665	+		vegetatible incompatibility protein HET-E-1	CC_0323	ORF mapped by Ribosome profiling	LC-MS verified		ATG
ORF_00330	CCNA_00327	339828	340490	-		FMN-binding nitroreductase family enzyme	CC_0324	ORF mapped by Ribosome profiling	LC-MS verified	Start codon verified by LC-MS	ATG
ORF_00331	CCNA_00328	340575	341264	+	mtgA	monofunctional biosynthetic peptidoglycan transglycosylase MtgA	CC_0325	ORF mapped by Ribosome profiling	LC-MS verified		GTG
ORF_00332	CCNA_00329	341277	341825	+		ribosomal-protein-alanine acetyltransferase	CC_0326	ORF mapped by Ribosome profiling	LC-MS verified	Start codon verified by LC-MS	ATG
ORF_00333	CCNA_00330	341832	342602	-	mopB	molybdenum-pterin binding protein mopB	CC_0327	ORF mapped by Ribosome profiling	LC-MS verified		GTG
ORF_00334	CCNA_00331	342674	343432	+		molybdate-binding protein	CC_0328	ORF mapped by Ribosome profiling	LC-MS verified		ATG
ORF_00335	CCNA_00332	343435	344109	+		molybdenum transport system permease protein modB	CC_0329	ORF mapped by Ribosome profiling			ATG
ORF_00336	CCNA_00333	344130	344957	-		LytTr DNA-binding domain protein	CC_0330	ORF mapped by Ribosome profiling	LC-MS verified		GTG
ORF_00337	CCNA_00334	345020	345580	+		conserved hypothetical membrane protein	CC_0331				ATG
ORF_00338	CCNA_00335	345618	346055	+		putative secreted protein	CC_0332				ATG
ORF_00339	CCNA_00336	346066	347517	+		lignostilbene-alpha,beta-dioxygenase	CC_0333		LC-MS verified		ATG
ORF_00340	CCNA_00337	347595	348305	+		TetR-family transcriptional regulator	CC_0334	ORF mapped by Ribosome profiling	LC-MS verified		ATG
ORF_00341	CCNA_00338	348479	350719	+		TonB-dependent receptor	CC_0335	ORF mapped by Ribosome profiling	LC-MS verified		ATG
ORF_00342	CCNA_00339	350788	352104	+		transporter, major facilitator superfamily	CC_0336	ORF mapped by Ribosome profiling	LC-MS verified		TTG
ORF_00343	CCNA_00340	352434	353633	+		succinyl-CoA synthetase beta chain	CC_0337	ORF mapped by Ribosome profiling	LC-MS verified	Start codon verified by LC-MS	ATG
ORF_00344	CCNA_00341	353634	354518	+	sucD	succinyl-CoA synthetase alpha chain	CC_0338	ORF mapped by Ribosome profiling	LC-MS verified		ATG
ORF_00345	CCNA_00342	354697	357660	+	odhA	2-oxoglutarate dehydrogenase E1 component	CC_0339	ORF mapped by Ribosome profiling	LC-MS verified	Start codon verified by LC-MS	ATG
ORF_00346	CCNA_00343	357720	358928	+	odhB	dihydrolipoamide succinyltransferase	CC_0340	ORF mapped by Ribosome profiling	LC-MS verified	Start codon verified by LC-MS	ATG
ORF_00347	CCNA_00344	358988	359335	+		conserved hypothetical protein		ORF mapped by Ribosome profiling	LC-MS verified	Start codon verified by LC-MS	CTG
ORF_00348	CCNA_00345	359343	360176	-		alpha/beta family hydrolase	CC_0341	ORF mapped by Ribosome profiling	LC-MS verified		GTG
ORF_00349	CCNA_00346	360419	361819	+		dihydrolipoamide dehydrogenase	CC_0342	ORF mapped by Ribosome profiling	LC-MS verified	Start codon verified by LC-MS	ATG
ORF_00350	CCNA_00347	361909	362088	+		hypothetical protein					TTG
ORF_00351	CCNA_00348	362218	364221	-		methyl-accepting chemotaxis protein	CC_0343	ORF mapped by Ribosome profiling	LC-MS verified		ATG
ORF_00352	CCNA_00349	364395	365309	-		integrase/recombinase, XerC-CodV family	CC_0344		LC-MS verified		GTG
ORF_00353	CCNA_00350	365306	365986	-		conserved hypothetical protein	CC_0345	ORF mapped by Ribosome profiling	LC-MS verified		ATG
ORF_00354	CCNA_00351	366112	368271	+		primosomal protein N'	CC_0346	ORF mapped by Ribosome profiling	LC-MS verified		ATG
ORF_00355	CCNA_00352	368358	369155	-		integral membrane protein	CC_0347	ORF mapped by Ribosome profiling	LC-MS verified		ATG
ORF_00356	CCNA_00353	369280	370374	+		O-antigen acetylase	CC_0348	ORF mapped by Ribosome profiling			ATG
ORF_00357	CCNA_00354	370445	371152	+		NlpC/P60 CHAP domain amidase protein	CC_0349	ORF mapped by Ribosome profiling			ATG
ORF_00358	CCNA_00355	371323	372567	+		hypothetical protein with pentapeptide repeats	CC_0350	ORF mapped by Ribosome profiling	LC-MS verified	Start codon verified by LC-MS	ATG
ORF_00359	CCNA_00356	372638	373402	+		outer membrane protein	CC_0351	ORF mapped by Ribosome profiling	LC-MS verified		ATG
ORF_00360	CCNA_00357	373511	374938	+		secretory tripeptidyl aminopeptidase	CC_0352	ORF mapped by Ribosome profiling	LC-MS verified		TTG
ORF_00361	CCNA_00358	374976	375836	-		delta 3,5-delta2,4-dienoyl-CoA isomerase precursor	CC_0353	ORF mapped by Ribosome profiling	LC-MS verified		ATG
ORF_00362	CCNA_00359	375919	376716	+		SH3 domain-containing cell surface protein	CC_0354	ORF mapped by Ribosome profiling	LC-MS verified		ATG
ORF_00363	CCNA_00360	376916	377806	+		alpha/beta hydrolase superfamily protein	CC_0355	ORF mapped by Ribosome profiling	LC-MS verified		ATG
ORF_00364	CCNA_00361	377803	378750	-		hot dog superfamily thioesterase	CC_0356	ORF mapped by Ribosome profiling	LC-MS verified	Start codon verified by LC-MS	ATG
ORF_00365	CCNA_00362	378802	379287	-		zinc uptake regulation protein	CC_0357	ORF mapped by Ribosome profiling	LC-MS verified		ATG
ORF_00366	CCNA_00363	379324	380100	-		PAP2 bacterial acid phosphatase	CC_0358	ORF mapped by Ribosome profiling	LC-MS verified		ATG
ORF_00367	CCNA_00364	380179	381273	-		deoxyhypusine synthase	CC_0359	ORF mapped by Ribosome profiling	LC-MS verified		TTG
ORF_00368	CCNA_00365	381396	382655	-		ornithine decarboxylase	CC_0360	ORF mapped by Ribosome profiling	LC-MS verified		TTG
ORF_00369	CCNA_00366	383009	383803	+		phosphonates transport ATP-binding protein phnC	CC_0361	ORF mapped by Ribosome profiling	LC-MS verified	Start codon verified by LC-MS	ATG
ORF_00370	CCNA_00367	383800	384825	+		phosphonates-binding protein	CC_0362	ORF mapped by Ribosome profiling	LC-MS verified		ATG
ORF_00371	CCNA_00368	384831	385667	+		phosphonates transport system permease protein phnE	CC_0363	ORF mapped by Ribosome profiling	LC-MS verified		TTG
ORF_00372	CCNA_00369	385817	387130	+		magnesium and cobalt efflux protein corC-like protein	CC_0364	ORF mapped by Ribosome profiling	LC-MS verified		ATG
ORF_00374	CCNA_00370	387576	388085	-		ATP synthase B chain	CC_0365	ORF mapped by Ribosome profiling	LC-MS verified		ATG
ORF_00375	CCNA_00371	388096	388629	-		ATP synthase B' chain	CC_0366	ORF mapped by Ribosome profiling	LC-MS verified	Start codon verified by LC-MS	ATG
ORF_00376	CCNA_00372	388756	388980	-		ATP synthase C chain	CC_0367	ORF mapped by Ribosome profiling	LC-MS verified		ATG
ORF_00377	CCNA_00373	389030	389791	-		ATP synthase A chain	CC_0368	ORF mapped by Ribosome profiling			ATG
ORF_00378	CCNA_00374	389797	390177	-		putative ATP synthase protein I	CC_0369	ORF mapped by Ribosome profiling	LC-MS verified	Start codon verified by LC-MS	ATG
ORF_00379	CCNA_00375	390599	390988	+		conserved hypothetical protein	CC_0371	ORF mapped by Ribosome profiling	LC-MS verified		ATG
ORF_00380	CCNA_00376	391059	391838	+		putative membrane spanning protein	CC_0372	ORF mapped by Ribosome profiling			ATG
ORF_00381	CCNA_00377	391953	395396	-	smc	chromosome partition protein Smc	CC_0373	ORF mapped by Ribosome profiling	LC-MS verified		GTG
ORF_00382	CCNA_00378	395418	396026	-		thiol:disulfide interchange protein dsbA	CC_0374	ORF mapped by Ribosome profiling	LC-MS verified		ATG
ORF_00383	CCNA_00379	396026	396640	-		thiol:disulfide interchange protein dsbA	CC_0375	ORF mapped by Ribosome profiling	LC-MS verified		ATG
ORF_00384	CCNA_00380	396879	397418	-		conserved hypothetical cytosolic protein	CC_0376	ORF mapped by Ribosome profiling	LC-MS verified		ATG
ORF_00385	CCNA_00381	397466	398515	+		A/G-specific adenine DNA glycosylase	CC_0377	ORF mapped by Ribosome profiling	LC-MS verified		ATG
ORF_00386	CCNA_00382	398637	399713	-	ccrM	adenine-specific methyltransferase ccrM	CC_0378	ORF mapped by Ribosome profiling	LC-MS verified		ATG
ORF_00387	CCNA_00383	399852	400487	-		ribonuclease HII	CC_0379	ORF mapped by Ribosome profiling	LC-MS verified		ATG
ORF_00388	CCNA_00384	400574	401479	+		glucan endo-1,3-beta-glucosidase	CC_0380	ORF mapped by Ribosome profiling	LC-MS verified		ATG
ORF_00389	CCNA_00385	401527	402861	+		multidrug resistance protein	CC_0381	ORF mapped by Ribosome profiling			GTG
ORF_00390	CCNA_00386	402858	403445	-		DNA-3-methyladenine glycosylase	CC_0382	ORF mapped by Ribosome profiling			ATG
ORF_00391	CCNA_00387	403575	403997	+		hypothetical protein	CC_0383		LC-MS verified		ATG
ORF_00392	CCNA_00388	404125	405006	-		esterase lipase Family protein	CC_0384	ORF mapped by Ribosome profiling	LC-MS verified		ATG
ORF_00393	CCNA_00389	405104	405895	-		aminomethyltransferase family protein	CC_0385	ORF mapped by Ribosome profiling	LC-MS verified		ATG
ORF_00394	CCNA_00390	405999	407213	+		ADP-heptose--LPS heptosyltransferase	CC_0386	ORF mapped by Ribosome profiling	LC-MS verified		ATG
ORF_00395	CCNA_00391	407210	407767	+		conserved hypothetical protein	CC_0387	ORF mapped by Ribosome profiling	LC-MS verified		ATG
ORF_00396	CCNA_00392	407848	409182	+		dihydroorotase	CC_0388	ORF mapped by Ribosome profiling	LC-MS verified	Start codon verified by LC-MS	ATG
ORF_00397	CCNA_00393	409326	410552	-		RNA polymerase sigma factor	CC_0389				TTG
ORF_00398	CCNA_00394	410549	410899	-		YCII-related domain protein	CC_0390	ORF mapped by Ribosome profiling	LC-MS verified		ATG
ORF_00399	CCNA_00395	411052	412842	+		feruloyl-CoA synthetase	CC_0391	ORF mapped by Ribosome profiling	LC-MS verified		ATG
ORF_00400	CCNA_00396	412933	413610	-		conserved hypothetical protein	CC_0392	ORF mapped by Ribosome profiling			ATG
ORF_00401	CCNA_00397	413741	415279	+		acetolactate synthase	CC_0393	ORF mapped by Ribosome profiling	LC-MS verified		ATG
ORF_00402	CCNA_00398	415406	416764	-		hypothetical protein	CC_0394	ORF mapped by Ribosome profiling	LC-MS verified		ATG
ORF_00403	CCNA_00399	416919	418016	+		zinc metallohydrolase, glyoxalase II family	CC_0395	ORF mapped by Ribosome profiling	LC-MS verified		ATG
ORF_00404	CCNA_00400	418061	418504	+		MarR/EmrR-family transcriptional regulator	CC_0396	ORF mapped by Ribosome profiling			ATG
ORF_00405	CCNA_00401	418501	419271	+		enoyl-CoA hydratase	CC_0397	ORF mapped by Ribosome profiling	LC-MS verified		ATG
ORF_00406	CCNA_00402	419275	419691	+		conserved hypothetical membrane protein					GTG
ORF_00407	CCNA_00403	419728	420699	+		short chain dehydrogenase	CC_0398	ORF mapped by Ribosome profiling	LC-MS verified		ATG
ORF_00408	CCNA_00404	420699	421214	+		hypothetical protein	CC_0399	ORF mapped by Ribosome profiling			ATG
ORF_00409	CCNA_00405	421211	422068	+		short chain dehydrogenase	CC_0400	ORF mapped by Ribosome profiling	LC-MS verified	Start codon verified by LC-MS	ATG
ORF_00410	CCNA_00406	422170	422538	-	tfoX	DNA transformation protein tfoX	CC_0401	ORF mapped by Ribosome profiling			GTG
ORF_00411	CCNA_00407	422528	423007	+		acetyltransferase	CC_0402	ORF mapped by Ribosome profiling	LC-MS verified	Start codon verified by LC-MS	ATG
ORF_00412	CCNA_00408	423040	424308	-		antiporter protein	CC_0403	ORF mapped by Ribosome profiling	LC-MS verified	Start codon verified by LC-MS	ATG
ORF_00413	CCNA_00409	424406	424450	+		hypothetical protein	CC_0404	ORF mapped by Ribosome profiling			ATG
ORF_00414	CCNA_00410	424513	425043	+		acetyltransferase	CC_0405	ORF mapped by Ribosome profiling	LC-MS verified		ATG
ORF_00415	CCNA_00411	425076	425639	+		conserved hypothetical protein	CC_0406	ORF mapped by Ribosome profiling	LC-MS verified		ATG
ORF_00416	CCNA_00412	425636	426286	+		CoA pyrophosphatase	CC_0407	ORF mapped by Ribosome profiling	LC-MS verified		ATG
ORF_00417	CCNA_00413	426379	427632	+		poly(A) polymerase/tRNA-nucleotidyltransferase	CC_0408	ORF mapped by Ribosome profiling	LC-MS verified	Start codon verified by LC-MS	TTG
ORF_00418	CCNA_00414	427653	428354	+		type 1 glutamine amidotransferase (GATase1) domain protein	CC_0409	ORF mapped by Ribosome profiling	LC-MS verified		TTG
ORF_00419	CCNA_00415	428613	429584	-		hypothetical protein	CC_0410	ORF mapped by Ribosome profiling	LC-MS verified		CTG
ORF_00420	CCNA_00416	429725	430123	-		conserved hypothetical membrane protein	CC_0411	ORF mapped by Ribosome profiling			ATG
ORF_00421	CCNA_00417	430127	430498	-		conserved hypothetical membrane protein	CC_0412	ORF mapped by Ribosome profiling			GTG
ORF_00422	CCNA_00419	430733	431269	+		fasciclin domain cell surface protein	CC_0414	ORF mapped by Ribosome profiling	LC-MS verified		ATG
ORF_00423	CCNA_00420	431334	431885	-		hypothetical protein	CC_0415	ORF mapped by Ribosome profiling	LC-MS verified		GTG
ORF_00424	CCNA_00421	431882	432286	-		dihydroneopterin aldolase	CC_0416	ORF mapped by Ribosome profiling	LC-MS verified	Start codon verified by LC-MS	TTG
ORF_00425	CCNA_00422	432336	433088	-		SDR pteridine reductase	CC_0417	ORF mapped by Ribosome profiling	LC-MS verified	Start codon verified by LC-MS	ATG
ORF_00427	CCNA_00423	433404	433874	+		phosphohydrolase, MutT-nudix family	CC_0418	ORF mapped by Ribosome profiling	LC-MS verified		ATG
ORF_00428	CCNA_00424	434121	435560	+		aldehyde dehydrogenase	CC_0419	ORF mapped by Ribosome profiling	LC-MS verified		ATG
ORF_00429	CCNA_00425	435633	436094	-		hypothetical protein	CC_0420	ORF mapped by Ribosome profiling	LC-MS verified		ATG
ORF_00430	CCNA_00426	436545	436889	+		very-short-patch-repair endonuclease	CC_0421	ORF mapped by Ribosome profiling			ATG
ORF_00431	CCNA_00427	436958	437146	+		hypothetical protein	CC_0422	ORF mapped by Ribosome profiling			ATG
ORF_00432	CCNA_00428	437146	437328	+		conserved hypothetical protein	CC_0423	ORF mapped by Ribosome profiling	LC-MS verified		ATG
ORF_00433	CCNA_00429	437383	437550	+		hypothetical protein					GTG
ORF_00434	CCNA_00430	437556	437741	-		hypothetical protein					GTG
ORF_00435	CCNA_00431	437761	437883	+		hypothetical protein					TTG
ORF_00436	CCNA_00432	438156	438650	-		AsnC-family transcriptional regulator	CC_0424	ORF mapped by Ribosome profiling	LC-MS verified		TTG
ORF_00437	CCNA_00433	438748	439005	+		type 1 capsular polysaccharide biosynthesis protein J		ORF mapped by Ribosome profiling			ATG
ORF_00438	CCNA_00434	439068	440003	+		conserved membrane-spanning protein	CC_0425				ATG
ORF_00439	CCNA_00435	440156	441607	+		amino acid transporter	CC_0426	ORF mapped by Ribosome profiling	LC-MS verified		CTG
ORF_00440	CCNA_00436	441717	442865	+		acyl-CoA dehydrogenase, short-chain specific	CC_0427	ORF mapped by Ribosome profiling	LC-MS verified	Start codon verified by LC-MS	ATG
ORF_00441	CCNA_00437	443064	444677	+		methyl-accepting chemotaxis protein	CC_0428				ATG
ORF_00442	CCNA_00438	444889	445200	-		hypothetical protein	CC_0429	ORF mapped by Ribosome profiling	LC-MS verified		ATG
ORF_00443	CCNA_00439	445497	447518	+		methyl-accepting chemotaxis protein	CC_0430	ORF mapped by Ribosome profiling	LC-MS verified		ATG
ORF_00444	CCNA_00440	447518	447805	+		STAS domain protein	CC_0431	ORF mapped by Ribosome profiling	LC-MS verified	Start codon verified by LC-MS	ATG
ORF_00445	CCNA_00441	447802	448167	+	cheYI	chemotaxis receiver domain protein cheYI	CC_0432	ORF mapped by Ribosome profiling	LC-MS verified	Start codon verified by LC-MS	GTG
ORF_00446	CCNA_00442	448237	450525	+	cheAI	chemotaxis histidine kinase protein cheAI	CC_0433	ORF mapped by Ribosome profiling	LC-MS verified		ATG
ORF_00447	CCNA_00443	450529	450996	+		chemotaxis protein cheW	CC_0434	ORF mapped by Ribosome profiling			ATG
ORF_00448	CCNA_00444	450996	451877	+		chemotaxis protein methyltransferase	CC_0435	ORF mapped by Ribosome profiling	LC-MS verified		ATG
ORF_00449	CCNA_00445	451877	452911	+		receiver domain-glutamate methylesterase cheBI	CC_0436	ORF mapped by Ribosome profiling	LC-MS verified		ATG
ORF_00450	CCNA_00446	452915	453304	+		chemotaxis receiver domain protein cheYII	CC_0437	ORF mapped by Ribosome profiling	LC-MS verified		ATG
ORF_00451	CCNA_00447	453301	453864	+	cheD	chemotaxis protein cheD	CC_0438	ORF mapped by Ribosome profiling	LC-MS verified	Start codon verified by LC-MS	ATG
ORF_00452	CCNA_00448	453868	454251	+	cheU	cheU protein	CC_0439	ORF mapped by Ribosome profiling	LC-MS verified	Start codon verified by LC-MS	ATG
ORF_00453	CCNA_00449	454259	454861	+	cheYIII	cheYIII	CC_0440	ORF mapped by Ribosome profiling	LC-MS verified		ATG
ORF_00454	CCNA_00450	454858	455328	+	cheE	cheE protein	CC_0441	ORF mapped by Ribosome profiling	LC-MS verified		ATG
ORF_00455	CCNA_00451	455598	458639	+		TonB-dependent receptor	CC_0442	ORF mapped by Ribosome profiling	LC-MS verified		ATG
ORF_00456	CCNA_00452	458721	459857	-		N-acetylglucosamine-6-phosphate deacetylase	CC_0443	ORF mapped by Ribosome profiling	LC-MS verified		ATG
ORF_00457	CCNA_00453	459857	460948	-		glucosamine-6-phosphate deaminase	CC_0444	ORF mapped by Ribosome profiling	LC-MS verified		TTG
ORF_00458	CCNA_00454	460977	461789	-		GntR-family transcriptional regulator	CC_0445	ORF mapped by Ribosome profiling	LC-MS verified		ATG
ORF_00460	CCNA_00455	461992	464661	+	nagA	N-acetyl-glucosamine/N-acetyl-chitin oligosaccharide outer membrane transporter nagA	CC_0446	ORF mapped by Ribosome profiling	LC-MS verified		ATG
ORF_00461	CCNA_00456	464819	467092	+		beta-N-acetylhexosaminidase	CC_0447	ORF mapped by Ribosome profiling	LC-MS verified		GTG
ORF_00462	CCNA_00457	467106	469664	+		phosphoenolpyruvate-protein phosphotransferase/phosphocarrier protein HPr/PTS system, glucose-specific IIA subunit	CC_0448		LC-MS verified		TTG
ORF_00463	CCNA_00458	469661	471415	+		PTS system, N-acetylglucosamine-specific IIBC component	CC_0449		LC-MS verified		ATG
ORF_00464	CCNA_00459	471542	472783	+	nhaA	Na+/H+ antiporter nhaA	CC_0450	ORF mapped by Ribosome profiling	LC-MS verified		ATG
ORF_00465	CCNA_00460	473245	473400	+		hypothetical protein					TTG
ORF_00468	CCNA_00464	477514	477678	+		Undecaprenyl-phosphate sugar phosphotransferase-related protein		ORF mapped by Ribosome profiling			GTG
ORF_00469	CCNA_00465	477921	479033	+		UDP-galactopyranose mutase		ORF mapped by Ribosome profiling	LC-MS verified		ATG
ORF_00470	CCNA_00466	479191	480435	+		glycosyltransferase		ORF mapped by Ribosome profiling	LC-MS verified		ATG
ORF_00471	CCNA_00467	480439	481710	+		oligosaccharide translocase/flippase		ORF mapped by Ribosome profiling	LC-MS verified		ATG
ORF_00472	CCNA_00468	481820	481933	-		UDP glucuronic acid epimerase-related protein		ORF mapped by Ribosome profiling			ATG
ORF_00473	CCNA_00469	482231	483454	-		GT1-family glycosyltransferase		ORF mapped by Ribosome profiling	LC-MS verified	Start codon verified by LC-MS	ATG
ORF_00475	CCNA_00470	484789	486132	-		O-antigen polymerase		ORF mapped by Ribosome profiling	LC-MS verified		ATG
ORF_00476	CCNA_00471	486159	487127	-		GDP-L-fucose synthase		ORF mapped by Ribosome profiling	LC-MS verified		ATG
ORF_00477	CCNA_00472	487093	488169	-		GDP-mannose 4,6 dehydratase		ORF mapped by Ribosome profiling	LC-MS verified	Start codon verified by LC-MS	ATG
ORF_00478	CCNA_00473	488274	488768	-		hypothetical protein					GTG
ORF_00479	CCNA_00474	488768	491578	-	trwC	DNA relaxase/conjugal transfer nickase-helicase trwC					GTG
ORF_00480	CCNA_00475	491512	493329	-	trwB	bacterial conjugation protein, ATP binding domain trwB					ATG
ORF_00481	CCNA_00476	493326	493709	-		hypothetical protein					ATG
ORF_00482	CCNA_00477	494090	494284	-		excisionase					ATG
ORF_00483	CCNA_00478	494406	495143	-		hypothetical protein		ORF mapped by Ribosome profiling	LC-MS verified	Start codon verified by LC-MS	ATG
ORF_00484	CCNA_00479	495332	495655	+		Helix-turn-helix DNA-binding protein					TTG
ORF_00485	CCNA_00480	495724	497022	-		bacteriophage P4 integrase					ATG
ORF_00486	CCNA_00481	497352	497597	+		HipB transcriptional regulator		ORF mapped by Ribosome profiling			ATG
ORF_00487	CCNA_00482	497584	498855	+		toxin protein module HipA					GTG
ORF_00488	CCNA_00483	499379	500224	-		Zn-dependent hydrolase, glyoxalase II family	CC_0451	ORF mapped by Ribosome profiling	LC-MS verified		TTG
ORF_00489	CCNA_00484	500314	501015	-		hypothetical protein	CC_0452	ORF mapped by Ribosome profiling	LC-MS verified		ATG
ORF_00490	CCNA_00485	501114	502142	-		ribosomal large subunit pseudouridine synthase D	CC_0453	ORF mapped by Ribosome profiling	LC-MS verified		GTG
ORF_00491	CCNA_00486	502235	504724	+		TonB-dependent receptor	CC_0454		LC-MS verified		ATG
ORF_00492	CCNA_00487	504911	506605	+		alkaline phosphatase	CC_0455	ORF mapped by Ribosome profiling	LC-MS verified		ATG
ORF_00493	CCNA_00488	506715	507341	-		amino acid efflux permease	CC_0456	ORF mapped by Ribosome profiling			ATG
ORF_00494	CCNA_00489	507328	507747	-		phosphoribosyl-AMP cyclohydrolase	CC_0457	ORF mapped by Ribosome profiling	LC-MS verified	Start codon verified by LC-MS	ATG
ORF_00495	CCNA_00490	507838	508722	+		conserved hypothetical membrane protein	CC_0458	ORF mapped by Ribosome profiling			ATG
ORF_00496	CCNA_00491	508870	509508	-		GTP cyclohydrolase I	CC_0459	ORF mapped by Ribosome profiling	LC-MS verified		ATG
ORF_00497	CCNA_00492	509704	511095	+		cysteinyl-tRNA synthetase	CC_0460	ORF mapped by Ribosome profiling	LC-MS verified	Start codon verified by LC-MS	ATG
ORF_00498	CCNA_00493	511098	511559	+		putative polyketide cyclase-dehydrase/lipid transport protein	CC_0461	ORF mapped by Ribosome profiling	LC-MS verified		ATG
ORF_00499	CCNA_00494	511566	512027	+		transport protein	CC_0462	ORF mapped by Ribosome profiling	LC-MS verified		ATG
ORF_00500	CCNA_00495	512080	512334	+		putative membrane protein insertion efficiency factor YidD	CC_0463	ORF mapped by Ribosome profiling	LC-MS verified		ATG
ORF_00501	CCNA_00496	512331	514298	+		threonyl-tRNA synthetase	CC_0464	ORF mapped by Ribosome profiling	LC-MS verified	Start codon verified by LC-MS	ATG
ORF_00502	CCNA_00497	514298	515224	+		putative rhamnosyl transferase	CC_0465	ORF mapped by Ribosome profiling	LC-MS verified		ATG
ORF_00503	CCNA_00498	515285	515404	-		hypothetical protein					ATG
ORF_00504	CCNA_00499	515480	515845	-		hypothetical protein	CC_0466	ORF mapped by Ribosome profiling	LC-MS verified		ATG
ORF_00505	CCNA_00500	515842	516741	-		hydroxymethylglutaryl-CoA lyase	CC_0467	ORF mapped by Ribosome profiling	LC-MS verified	Start codon verified by LC-MS	ATG
ORF_00506	CCNA_00501	516738	518417	-		glucosyltransferase	CC_0468	ORF mapped by Ribosome profiling	LC-MS verified		ATG
ORF_00507	CCNA_00502	518474	519211	+		glycosyl transferase family protein	CC_0469	ORF mapped by Ribosome profiling	LC-MS verified		ATG
ORF_00508	CCNA_00503	519310	519732	+		conserved hypothetical protein	CC_0470	ORF mapped by Ribosome profiling	LC-MS verified		ATG
ORF_00509	CCNA_00504	519729	520193	-		23S rRNA methyltransferase	CC_0471	ORF mapped by Ribosome profiling	LC-MS verified		ATG
ORF_00510	CCNA_00505	520398	520949	+		ubiquinol-cytochrome c reductase iron-sulfur subunit	CC_0472	ORF mapped by Ribosome profiling	LC-MS verified	Start codon verified by LC-MS	GTG
ORF_00511	CCNA_00506	520955	522235	+		cytochrome b	CC_0473	ORF mapped by Ribosome profiling	LC-MS verified	Start codon verified by LC-MS	ATG
ORF_00512	CCNA_00507	522241	523086	+		cytochrome c1	CC_0474	ORF mapped by Ribosome profiling	LC-MS verified		ATG
ORF_00513	CCNA_00508	523154	523927	-		aspartate protease	CC_0475	ORF mapped by Ribosome profiling	LC-MS verified		ATG
ORF_00514	CCNA_00509	523993	524526	-		phosphoglycerate mutase family	CC_0476	ORF mapped by Ribosome profiling	LC-MS verified		TTG
ORF_00515	CCNA_00510	524523	525200	-		carboxymethylenebutenolidase	CC_0477	ORF mapped by Ribosome profiling	LC-MS verified		ATG
ORF_00516	CCNA_00511	525200	525880	-		carboxymethylenebutenolidase	CC_0478	ORF mapped by Ribosome profiling	LC-MS verified	Start codon verified by LC-MS	GTG
ORF_00517	CCNA_00512	525945	527045	-		GTP-binding protein, probable translation factor	CC_0479	ORF mapped by Ribosome profiling	LC-MS verified	Start codon verified by LC-MS	ATG
ORF_00519	CCNA_00514	528078	528908	+		pirin		ORF mapped by Ribosome profiling	LC-MS verified		GTG
ORF_00520	CCNA_00515	529324	531657	+		5-methyltetrahydropteroyltriglutamate-- homocysteine methyltransferase		ORF mapped by Ribosome profiling	LC-MS verified	Start codon verified by LC-MS	ATG
ORF_00521	CCNA_00516	531683	532432	-		integral membrane protein		ORF mapped by Ribosome profiling	LC-MS verified		ATG
ORF_00522	CCNA_00517	532435	533052	-		peptidyl-tRNA hydrolase	CC_0484	ORF mapped by Ribosome profiling	LC-MS verified	Start codon verified by LC-MS	ATG
ORF_00523	CCNA_00518	533140	533733	-		LSU ribosomal protein L25P	CC_0485	ORF mapped by Ribosome profiling	LC-MS verified	Start codon verified by LC-MS	ATG
ORF_00524	CCNA_00519	533891	534967	-		conserved hypothetical protein	CC_0486	ORF mapped by Ribosome profiling	LC-MS verified		ATG
ORF_00525	CCNA_00520	535198	536136	-		ribose-phosphate pyrophosphokinase	CC_0487	ORF mapped by Ribosome profiling	LC-MS verified	Start codon verified by LC-MS	ATG
ORF_00526	CCNA_00521	536277	536528	-		antitoxin protein	CC_0488	ORF mapped by Ribosome profiling			ATG
ORF_00527	CCNA_00522	536509	536805	-	brnT	BrnT-related ribonuclease toxin	CC_0489	ORF mapped by Ribosome profiling			ATG
ORF_00528	CCNA_00523	536853	537638	-		multicopper polyphenol oxidase	CC_0490	ORF mapped by Ribosome profiling	LC-MS verified	Start codon verified by LC-MS	ATG
ORF_00529	CCNA_00524	537635	538759	-		conserved hypothetical cytosolic protein	CC_0491	ORF mapped by Ribosome profiling	LC-MS verified		ATG
ORF_00530	CCNA_00525	538746	539654	-		prolipoprotein diacylglyceryl transferase	CC_0492	ORF mapped by Ribosome profiling	LC-MS verified		GTG
ORF_00531	CCNA_00526	539769	540026	+		BMFP membrane fusogenic protein		ORF mapped by Ribosome profiling	LC-MS verified	Start codon verified by LC-MS	ATG
ORF_00532	CCNA_00527	540157	540663	+		conserved hypothetical protein	CC_0493	ORF mapped by Ribosome profiling			ATG
ORF_00533	CCNA_00528	540844	541626	+		pyrroline-5-carboxylate reductase	CC_0494	ORF mapped by Ribosome profiling	LC-MS verified		ATG
ORF_00534	CCNA_00529	541695	542231	+		conserved hypothetical protein	CC_0495	ORF mapped by Ribosome profiling	LC-MS verified	Start codon verified by LC-MS	ATG
ORF_00535	CCNA_00530	542581	543099	+		LSU ribosomal protein L10P	CC_0496	ORF mapped by Ribosome profiling	LC-MS verified	Start codon verified by LC-MS	ATG
ORF_00536	CCNA_00531	543145	543528	+		LSU ribosomal protein L12P (L7/L12)	CC_0497	ORF mapped by Ribosome profiling	LC-MS verified	Start codon verified by LC-MS	ATG
ORF_00537	CCNA_00532	543952	544842	+		hypothetical protein, RDD superfamily	CC_0498	ORF mapped by Ribosome profiling	LC-MS verified		ATG
ORF_00538	CCNA_00533	544865	546187	-	hfsI	secreted polysaccharide polymerase hfsI	CC_0499	ORF mapped by Ribosome profiling			ATG
ORF_00539	CCNA_00534	546314	547336	+		conserved hypothetical protein	CC_0500	ORF mapped by Ribosome profiling	LC-MS verified		GTG
ORF_00540	CCNA_00535	547379	547537	+		hypothetical protein	CC_0501	ORF mapped by Ribosome profiling			ATG
ORF_00541	CCNA_00536	547831	551901	+		DNA-directed RNA polymerase beta chain	CC_0502	ORF mapped by Ribosome profiling	LC-MS verified		ATG
ORF_00542	CCNA_00537	552015	556205	+		DNA-directed RNA polymerase beta' chain	CC_0503	ORF mapped by Ribosome profiling	LC-MS verified	Start codon verified by LC-MS	ATG
ORF_00543	CCNA_00538	556424	558220	+		methyl-accepting chemotaxis protein	CC_0504	ORF mapped by Ribosome profiling	LC-MS verified		TTG
ORF_00544	CCNA_00539	558249	559709	-		salicylate hydroxylase	CC_0505				GTG
ORF_00545	CCNA_00540	559904	560776	-		coproporphyrinogen III oxidase	CC_0506	ORF mapped by Ribosome profiling	LC-MS verified	Start codon verified by LC-MS	ATG
ORF_00547	CCNA_00541	561036	561344	+		hypothetical protein	CC_0507				TTG
ORF_00548	CCNA_00542	561341	561664	-		hypothetical protein	CC_0508	ORF mapped by Ribosome profiling			ATG
ORF_00549	CCNA_00543	561713	562363	-		methyl-accepting chemotaxis protein	CC_0509	ORF mapped by Ribosome profiling	LC-MS verified	Start codon verified by LC-MS	ATG
ORF_00550	CCNA_00544	562579	563754	+		acetyl-CoA acetyltransferase	CC_0510	ORF mapped by Ribosome profiling	LC-MS verified	Start codon verified by LC-MS	ATG
ORF_00551	CCNA_00545	563825	564547	+		acetoacetyl-CoA reductase	CC_0511	ORF mapped by Ribosome profiling	LC-MS verified	Start codon verified by LC-MS	ATG
ORF_00552	CCNA_00546	564671	565453	+		conserved hypothetical protein	CC_0512	ORF mapped by Ribosome profiling	LC-MS verified		ATG
ORF_00553	CCNA_00547	565748	565879	+		PurR-family transcriptional regulator	CC_0513	ORF mapped by Ribosome profiling			GTG
ORF_00554	CCNA_00548	565904	566170	+		transposase, HTH-Tnp1 superfamily	CC_0514				ATG
ORF_00555	CCNA_00549	566164	567090	+		transposase, IS2 family	CC_0515				ATG
ORF_00556	CCNA_00550	567006	568052	+		LacI-family transcriptional regulator	CC_0516				ATG
ORF_00557	CCNA_00551	568260	568700	-		hypothetical protein	CC_0517	ORF mapped by Ribosome profiling			ATG
ORF_00558	CCNA_00552	568956	569426	-		cupin superfamily protein	CC_0518	ORF mapped by Ribosome profiling	LC-MS verified		ATG
ORF_00559	CCNA_00553	569423	570172	-		hydroxyacylglutathione hydrolase	CC_0519	ORF mapped by Ribosome profiling	LC-MS verified		ATG
ORF_00560	CCNA_00554	570238	571044	+		methyltransferase	CC_0520	ORF mapped by Ribosome profiling	LC-MS verified		ATG
ORF_00561	CCNA_00555	571117	571461	+		nitrogen regulatory protein P-II	CC_0521	ORF mapped by Ribosome profiling	LC-MS verified		ATG
ORF_00562	CCNA_00556	571546	573063	+		phospholipase D	CC_0522	ORF mapped by Ribosome profiling	LC-MS verified		GTG
ORF_00563	CCNA_00557	573020	573799	-		endonuclease/exonuclease/phosphatase family protein	CC_0523	ORF mapped by Ribosome profiling	LC-MS verified		ATG
ORF_00564	CCNA_00558	573796	574461	-		methyltransferase	CC_0524	ORF mapped by Ribosome profiling	LC-MS verified		TTG
ORF_00565	CCNA_00559	574589	575737	-		homoserine O-acetyltransferase	CC_0525	ORF mapped by Ribosome profiling	LC-MS verified		ATG
ORF_00566	CCNA_00560	575815	576327	+	sixA	phosphohistidine phosphatase SixA	CC_0526	ORF mapped by Ribosome profiling	LC-MS verified		ATG
ORF_00567	CCNA_00561	576324	576668	+		conserved hypothetical cytosolic protein	CC_0527	ORF mapped by Ribosome profiling	LC-MS verified		ATG
ORF_00568	CCNA_00562	576665	577723	+		dihydroorotate dehydrogenase	CC_0528	ORF mapped by Ribosome profiling	LC-MS verified		ATG
ORF_00569	CCNA_00563	577720	578457	+		SNARE-associated family membrane protein	CC_0529	ORF mapped by Ribosome profiling			ATG
ORF_00570	CCNA_00564	578467	579972	+	cenK	sensory transduction protein kinase CenK	CC_0530	ORF mapped by Ribosome profiling	LC-MS verified		ATG
ORF_00571	CCNA_00565	580036	581778	-		gamma-glutamyltranspeptidase	CC_0531	ORF mapped by Ribosome profiling	LC-MS verified		ATG
ORF_00572	CCNA_00566	582330	583541	-		mannonate dehydratase	CC_0532	ORF mapped by Ribosome profiling	LC-MS verified		ATG
ORF_00573	CCNA_00567	583664	585976	-		alpha-1,2-mannosidase	CC_0533	ORF mapped by Ribosome profiling	LC-MS verified		ATG
ORF_00574	CCNA_00568	585948	587111	-		N-acetylglucosamine-6-phosphate deacetylase	CC_0534		LC-MS verified		ATG
ORF_00575	CCNA_00569	587111	588187	-		glucosamine-6-phosphate deaminase	CC_0535				TTG
ORF_00576	CCNA_00570	588225	589130	-		GntR-family transcriptional regulator	CC_0536				TTG
ORF_00577	CCNA_00571	589132	591768	+		phosphoenolpyruvate-protein phosphotransferase/phosphocarrier protein HPr/PTS system, glucose-specific IIA subunit	CC_0537				TTG
ORF_00578	CCNA_00572	591765	593513	+		PTS system, N-acetylglucosamine-specific IIBC component	CC_0538				ATG
ORF_00579	CCNA_00573	593829	596600	+		TonB-dependent receptor	CC_0539	ORF mapped by Ribosome profiling	LC-MS verified		CTG
ORF_00580	CCNA_00574	596740	599052	+		alpha-N-acetylglucosaminidase	CC_0540		LC-MS verified		ATG
ORF_00581	CCNA_00575	599049	600167	+		conserved hypothetical protein	CC_0541				ATG
ORF_00582	CCNA_00576	600176	601420	+	oppA	oligopeptide-binding protein oppA	CC_0542				ATG
ORF_00583	CCNA_00578	601496	604033	+		family 67 glycosyl hydrolase protein	CC_0544	ORF mapped by Ribosome profiling	LC-MS verified		ATG
ORF_00584	CCNA_00579	604210	606009	-		endonuclease	CC_0545	ORF mapped by Ribosome profiling	LC-MS verified		ATG
ORF_00585	CCNA_00580	606207	609290	-		AAA ATPase domain protein	CC_0546		LC-MS verified		ATG
ORF_00587	CCNA_00582	611200	611757	+		conserved hypothetical protein	CC_0548	ORF mapped by Ribosome profiling	LC-MS verified	Start codon verified by LC-MS	ATG
ORF_00588	CCNA_00583	611838	613205	-		lysozyme family protein	CC_0549	ORF mapped by Ribosome profiling	LC-MS verified		ATG
ORF_00589	CCNA_00585	613324	614379	+		hypothetical protein	CC_0551	ORF mapped by Ribosome profiling	LC-MS verified		ATG
ORF_00590	CCNA_00586	614415	615746	-		LytR/AlgR-family transcriptional regulator	CC_0552	ORF mapped by Ribosome profiling	LC-MS verified		GTG
ORF_00591	CCNA_00587	615934	617430	+		alpha/beta hydrolase family protein	CC_0553				GTG
ORF_00592	CCNA_00588	617604	617843	+		SapA domain protein					TTG
ORF_00593	CCNA_00589	617851	618567	-		hypothetical protein	CC_0554	ORF mapped by Ribosome profiling			ATG
ORF_00594	CCNA_00590	618615	619724	-		FixC-family flavoprotein dehydrogenase	CC_0555	ORF mapped by Ribosome profiling			GTG
ORF_00595	CCNA_00591	619728	621791	-		conserved hypothetical protein	CC_0556	ORF mapped by Ribosome profiling	LC-MS verified		ATG
ORF_00596	CCNA_00592	621804	622871	-		ferritin superfamily protein	CC_0557	ORF mapped by Ribosome profiling	LC-MS verified		GTG
ORF_00597	CCNA_00593	622934	624517	-		conserved hypothetical protein	CC_0558	ORF mapped by Ribosome profiling	LC-MS verified		ATG
ORF_00598	CCNA_00594	624522	626342	-		conserved hypothetical protein	CC_0559	ORF mapped by Ribosome profiling	LC-MS verified	Start codon verified by LC-MS	ATG
ORF_00599	CCNA_00595	626899	627888	-		FecR family protein	CC_0560	ORF mapped by Ribosome profiling	LC-MS verified		GTG
ORF_00600	CCNA_00596	627846	628364	-		RpoE-family sigma factor	CC_0561	ORF mapped by Ribosome profiling			GTG
ORF_00601	CCNA_00597	628523	631663	+		TonB-dependent receptor	CC_0562				ATG
ORF_00602	CCNA_00598	631886	634816	-		TonB-dependent receptor	CC_0563				ATG
ORF_00604	CCNA_00600	635661	636890	+		conserved hypothetical protein		ORF mapped by Ribosome profiling	LC-MS verified		GTG
ORF_00605	CCNA_00601	636877	637848	+		MoxR-like ATPase	CC_0566	ORF mapped by Ribosome profiling	LC-MS verified		GTG
ORF_00606	CCNA_00602	637845	639158	+		von Willebrand factor type A domain protein	CC_0567	ORF mapped by Ribosome profiling	LC-MS verified		GTG
ORF_00607	CCNA_00603	639155	640153	+		integral membrane protein	CC_0568	ORF mapped by Ribosome profiling	LC-MS verified		GTG
ORF_00608	CCNA_00604	640131	641012	+		RDD family membrane protein	CC_0569	ORF mapped by Ribosome profiling	LC-MS verified		ATG
ORF_00609	CCNA_00605	641122	641910	-		conserved hypothetical membrane protein	CC_0570	ORF mapped by Ribosome profiling	LC-MS verified		ATG
ORF_00610	CCNA_00607	642577	645570	+		TonB-dependent receptor	CC_0571				ATG
ORF_00611	CCNA_00608	645702	647285	+			CC_0572		LC-MS verified		ATG
ORF_00612	CCNA_00609	647369	648415	+		PurR-family transcriptional regulator	CC_0573	ORF mapped by Ribosome profiling	LC-MS verified		GTG
ORF_00613	CCNA_00610	648428	651031	+		alpha-1,2-mannosidase	CC_0574	ORF mapped by Ribosome profiling	LC-MS verified		GTG
ORF_00614	CCNA_00611	651343	652815	+		beta-lactamase	CC_0575	ORF mapped by Ribosome profiling	LC-MS verified		ATG
ORF_00615	CCNA_00612	653295	654179	-		L-asparaginase	CC_0576		LC-MS verified		ATG
ORF_00616	CCNA_00613	654176	655519	-		cyanophycinase	CC_0577				ATG
ORF_00617	CCNA_00614	655396	656883	-		short-chain fatty acids transporter	CC_0578				ATG
ORF_00618	CCNA_00615	656945	659863	-		TonB-dependent receptor	CC_0579		LC-MS verified		ATG
ORF_00620	CCNA_00616	660157	660612	-		Lrp-family transcriptional regulator	CC_0580	ORF mapped by Ribosome profiling			GTG
ORF_00621	CCNA_00617	660731	661774	+		arginine N-succinyltransferase, beta chain	CC_0581		LC-MS verified		GTG
ORF_00622	CCNA_00618	661761	663179	+		succinylglutamic semialdehyde dehydrogenase	CC_0582		LC-MS verified		ATG
ORF_00623	CCNA_00619	663176	664456	+		succinylarginine dihydrolase	CC_0583		LC-MS verified		ATG
ORF_00624	CCNA_00620	664466	665644	+		acetylornithine aminotransferase/succinyldiaminopimelate aminotransferase	CC_0584		LC-MS verified		GTG
ORF_00625	CCNA_00621	666047	666601	-		conserved domain hypothetical protein	CC_0585				GTG
ORF_00626	CCNA_00622	666621	666806	+		hypothetical protein					TTG
ORF_00627	CCNA_00623	666944	669151	+		PAS-family sensor histidine kinase	CC_0586				ATG
ORF_00629	CCNA_00624	669233	670396	-		hypothetical protein with pentapeptide repeats	CC_0587				GTG
ORF_00630	CCNA_00625	670498	670875	+		two-component receiver domain protein	CC_0588	ORF mapped by Ribosome profiling	LC-MS verified		GTG
ORF_00631	CCNA_00626	670929	672842	-		methyl-accepting chemotaxis protein	CC_0589		LC-MS verified		ATG
ORF_00632	CCNA_00627	672921	673382	-		hypothetical protein	CC_0590				ATG
ORF_00633	CCNA_00628	673388	673771	-	cheY	chemotaxis protein cheY	CC_0591				ATG
ORF_00634	CCNA_00629	674363	676249	+		methyl-accepting chemotaxis protein	CC_0593	ORF mapped by Ribosome profiling			GTG
ORF_00635	CCNA_00630	676286	678580	+	cheAII	chemotaxis histidine kinase protein cheAII	CC_0594				ATG
ORF_00636	CCNA_00631	678577	679029	+	cheW	chemotaxis protein cheW	CC_0595				ATG
ORF_00637	CCNA_00632	679026	679394	+		chemotaxis receiver domain protein CheYII	CC_0596				ATG
ORF_00638	CCNA_00633	679391	680467	+	cheBII	receiver domain-glutamate methylesterase CheBII	CC_0597				ATG
ORF_00639	CCNA_00634	680464	681294	+		chemotaxis protein methyltransferase	CC_0598				GTG
ORF_00640	CCNA_00635	682056	683531	+		CHASE2 membrane receptor	CC_0599	ORF mapped by Ribosome profiling	LC-MS verified		ATG
ORF_00641	CCNA_00636	683537	684388	+		hypothetical protein	CC_0600	ORF mapped by Ribosome profiling	LC-MS verified		ATG
ORF_00642	CCNA_00637	684440	687454	-		tetratricopeptide repeat family protein	CC_0601	ORF mapped by Ribosome profiling	LC-MS verified		GTG
ORF_00643	CCNA_00638	687421	690129	-		heme:hemopexin-binding protein	CC_0602	ORF mapped by Ribosome profiling	LC-MS verified		ATG
ORF_00644	CCNA_00639	690126	691751	-		heme:hemopexin-binding protein	CC_0603	ORF mapped by Ribosome profiling	LC-MS verified		GTG
ORF_00645	CCNA_00640	691897	692172	-		hypothetical protein	CC_0604				GTG
ORF_00646	CCNA_00641	692376	692672	-		hypothetical protein	CC_0605	ORF mapped by Ribosome profiling			GTG
ORF_00647	CCNA_00642	692642	692899	-		hypothetical protein	CC_0606	ORF mapped by Ribosome profiling			ATG
ORF_00648	CCNA_00643	693356	693502	+		hypothetical protein	CC_0607				ATG
ORF_00649	CCNA_00644	694013	695422	+		conserved hypothetical protein	CC_0608				ATG
ORF_00650	CCNA_00645	695435	696727	+	nrtA	nitrate binding protein nrtA	CC_0609				GTG
ORF_00651	CCNA_00646	696739	697629	+	nrtB	nitrate transport permease protein nrtB	CC_0610				ATG
ORF_00652	CCNA_00647	697642	698427	+	nrtD	nitrate transport ATP-binding protein nrtD	CC_0611	ORF mapped by Ribosome profiling			ATG
ORF_00653	CCNA_00648	698432	699154	+	nasT	nitrate response regulator NasT	CC_0612		LC-MS verified		GTG
ORF_00654	CCNA_00649	699198	700292	+		ABC family transporter protein	CC_0613				TTG
ORF_00655	CCNA_00650	700527	701747	+	narK	MFS superfamily nitrate/nitrite transporter NarK	CC_0614				ATG
ORF_00656	CCNA_00651	701776	704244	+	nirB	nitrite reductase (NAD(P)H) catalytic subunit	CC_0615	ORF mapped by Ribosome profiling			ATG
ORF_00657	CCNA_00652	704241	704585	+	nasE	nitrite reductase (NAD(P)H) small subunit	CC_0616				ATG
ORF_00658	CCNA_00653	704586	707264	+	nasC	assimilatory nitrate reductase catalytic subunit	CC_0617				ATG
ORF_00659	CCNA_00654	707254	708039	+		uroporphyrin-III C-methyltransferase	CC_0618				ATG
ORF_00660	CCNA_00655	708328	710310	-		conserved hypothetical protein	CC_0619				GTG
ORF_00661	CCNA_00656	710696	712531	+		type I restriction-modification system methylation subunit	CC_0620	ORF mapped by Ribosome profiling	LC-MS verified		ATG
ORF_00662	CCNA_00657	712528	713880	+		type I restriction-modification system specificity subunit	CC_0621	ORF mapped by Ribosome profiling	LC-MS verified		GTG
ORF_00663	CCNA_00658	713877	714920	+		5-methylcytosine-specific restriction enzyme MRR	CC_0622	ORF mapped by Ribosome profiling	LC-MS verified		ATG
ORF_00664	CCNA_00659	714931	717825	+		type I restriction-modification system restriction subunit	CC_0623	ORF mapped by Ribosome profiling	LC-MS verified		ATG
ORF_00665	CCNA_00660	717822	718802	-		transposase	CC_0624				ATG
ORF_00666	CCNA_00661	718799	719233	-		transposase, HTH-Tnp1 superfamily	CC_0625				TTG
ORF_00667	CCNA_00662	719217	719564	-		hypothetical protein	CC_0626	ORF mapped by Ribosome profiling			GTG
ORF_00668	CCNA_00663	719608	719943	-	bapE	bacterial apoptosis endonuclease BapE	CC_0627				TTG
ORF_00669	CCNA_00664	720528	721781	+		C4-dicarboxylate transport protein	CC_0628	ORF mapped by Ribosome profiling			TTG
ORF_00670	CCNA_00665	721949	723094	+		GAF-family sensor histidine kinase	CC_0629	ORF mapped by Ribosome profiling	LC-MS verified		ATG
ORF_00671	CCNA_00666	723091	723444	+		response regulator receiver domain protein	CC_0630	ORF mapped by Ribosome profiling			ATG
ORF_00672	CCNA_00667	723506	724690	-		lipopolysaccharide biosynthesis protein	CC_0631	ORF mapped by Ribosome profiling	LC-MS verified	Start codon verified by LC-MS	GTG
ORF_00673	CCNA_00668	724701	725753	-		capsular polysaccharide biosynthesis protein	CC_0632	ORF mapped by Ribosome profiling	LC-MS verified		GTG
ORF_00674	CCNA_00669	725750	728206	-		glycosyltransferase family 99 protein WbsX	CC_0633	ORF mapped by Ribosome profiling	LC-MS verified		ATG
ORF_00675	CCNA_00670	728203	728955	-		ABC-type polysaccharide/polyol phosphate transport system, ATPase component	CC_0634	ORF mapped by Ribosome profiling	LC-MS verified		ATG
ORF_00676	CCNA_00671	728965	729756	-		ABC-type polysaccharide/polyol phosphate export system, permease component	CC_0635	ORF mapped by Ribosome profiling	LC-MS verified	Start codon verified by LC-MS	ATG
ORF_00677	CCNA_00672	729890	730693	-		conserved hypothetical protein	CC_0636				ATG
ORF_00678	CCNA_00673	730781	731788	+		AraC-family transcriptional regulator	CC_0637				ATG
ORF_00679	CCNA_00674	731887	733134	-		NAD(FAD)-utilizing dehydrogenase	CC_0638	ORF mapped by Ribosome profiling	LC-MS verified		ATG
ORF_00680	CCNA_00675	733100	733495	-		VapC-like PIN domain ribonuclease	CC_0639	ORF mapped by Ribosome profiling			ATG
ORF_00681	CCNA_00676	733495	733734	-		PSK-family transcription factor		ORF mapped by Ribosome profiling	LC-MS verified	Start codon verified by LC-MS	ATG
ORF_00682	CCNA_00677	733882	734571	-		LSU ribosomal protein L1P	CC_0640	ORF mapped by Ribosome profiling	LC-MS verified		ATG
ORF_00683	CCNA_00678	734576	735007	-		LSU ribosomal protein L11P	CC_0641	ORF mapped by Ribosome profiling	LC-MS verified		ATG
ORF_00684	CCNA_00679	735544	736479	+		transposase, IS116/IS110/IS902 family	CC_0642				GTG
ORF_00685	CCNA_00680	736612	737247	-		2-hydroxychromene-2-carboxylate isomerase	CC_0643	ORF mapped by Ribosome profiling			GTG
ORF_00686	CCNA_00681	737244	737981	-		short chain dehydrogenase	CC_0644	ORF mapped by Ribosome profiling			ATG
ORF_00687	CCNA_00682	738076	738534	+		MarR-family transcriptional regulator	CC_0645	ORF mapped by Ribosome profiling			ATG
ORF_00688	CCNA_00683	738931	740460	-		Deoxyribodipyrimidine photo-lyase-related protein	CC_0646				ATG
ORF_00689	CCNA_00684	740473	741111	-	chrR	anti-sigma factor, ChrR-family	CC_0647	ORF mapped by Ribosome profiling			GTG
ORF_00690	CCNA_00685	741108	741725	-		RNA polymerase sigma factor	CC_0648	ORF mapped by Ribosome profiling	LC-MS verified		GTG
ORF_00691	CCNA_00686	741897	743330	+		peptidase family S41 protein	CC_0649	ORF mapped by Ribosome profiling			ATG
ORF_00692	CCNA_00687	743356	743727	-		conserved hypothetical protein	CC_0650	ORF mapped by Ribosome profiling	LC-MS verified		ATG
ORF_00693	CCNA_00688	743786	745096	-		conserved hypothetical protein	CC_0651				ATG
ORF_00694	CCNA_00689	745305	747635	+		PAS-family hybrid histidine kinase/receiver protein	CC_0652				ATG
ORF_00695	CCNA_00690	747704	748207	-		CarD-family transcriptional regulator	CC_0653	ORF mapped by Ribosome profiling	LC-MS verified		ATG
ORF_00696	CCNA_00691	748560	748901	-		ferredoxin	CC_0654	ORF mapped by Ribosome profiling	LC-MS verified		ATG
ORF_00697	CCNA_00692	749166	751250	+		PAS-family GGDEF/EAL protein	CC_0655	ORF mapped by Ribosome profiling	LC-MS verified		ATG
ORF_00698	CCNA_00693	751485	751778	-		heat shock protein 15	CC_0656	ORF mapped by Ribosome profiling			ATG
ORF_00699	CCNA_00694	751775	754342	-		ATP-dependent DNA helicase	CC_0657	ORF mapped by Ribosome profiling	LC-MS verified		ATG
ORF_00700	CCNA_00695	754514	756148	-		metal-dependent hydrolase	CC_0658	ORF mapped by Ribosome profiling	LC-MS verified		GTG
ORF_00701	CCNA_00696	756229	756804	+		O6-methylguanine-DNA methyltransferase	CC_0659	ORF mapped by Ribosome profiling			ATG
ORF_00702	CCNA_00698	757318	757815	-		conserved hypothetical protein	CC_0660	ORF mapped by Ribosome profiling	LC-MS verified		ATG
ORF_00703	CCNA_00699	758081	758380	+		LSU ribosomal protein L28P	CC_0661	ORF mapped by Ribosome profiling	LC-MS verified		ATG
ORF_00704	CCNA_00700	759099	761024	-		TonB-dependent receptor	CC_0663	ORF mapped by Ribosome profiling	LC-MS verified		ATG
ORF_00705	CCNA_00701	761611	761820	+	cspB	cold shock protein CspB	CC_0665	ORF mapped by Ribosome profiling			ATG
ORF_00707	CCNA_00703	762427	762633	+		hypothetical protein		ORF mapped by Ribosome profiling			ATG
ORF_00708	CCNA_00704	762676	762873	+		hypothetical protein					ATG
ORF_00709	CCNA_00705	763025	763315	-		hypothetical protein		ORF mapped by Ribosome profiling	LC-MS verified		ATG
ORF_00710	CCNA_00706	763590	764003	-		hypothetical protein	CC_0670				GTG
ORF_00711	CCNA_00707	764103	765185	-		conserved hypothetical membrane protein	CC_0671	ORF mapped by Ribosome profiling	LC-MS verified		GTG
ORF_00712	CCNA_00708	765182	767110	-		cobaltochelatase cobT subunit	CC_0672	ORF mapped by Ribosome profiling	LC-MS verified	Start codon verified by LC-MS	ATG
ORF_00713	CCNA_00709	767218	767400	+		hypothetical protein	CC_0673	ORF mapped by Ribosome profiling			ATG
ORF_00714	CCNA_00710	767521	768690	-		alpha/beta hydrolase family protein	CC_0674	ORF mapped by Ribosome profiling	LC-MS verified		ATG
ORF_00715	CCNA_00711	768833	769933	+		conserved hypothetical protein	CC_0675	ORF mapped by Ribosome profiling	LC-MS verified		GTG
ORF_00716	CCNA_00712	769938	770252	-		hypothetical protein		ORF mapped by Ribosome profiling			ATG
ORF_00718	CCNA_00714	770440	770709	-		hypothetical protein		ORF mapped by Ribosome profiling			ATG
ORF_00721	CCNA_00716	771391	771567	-		hypothetical protein	CC_0678	ORF mapped by Ribosome profiling			GTG
ORF_00723	CCNA_00718	771887	772783	-		abortive infection protein	CC_0679	ORF mapped by Ribosome profiling			TTG
ORF_00728	CCNA_00719	774394	775635	+	hlyD	type I secretion adaptor protein hlyD	CC_0683	ORF mapped by Ribosome profiling	LC-MS verified		TTG
ORF_00729	CCNA_00720	775596	777776	+		type I protein secretion ATP-binding protein/type I protein secretion transmembrane subunit/type I secretion processing peptidase	CC_0684	ORF mapped by Ribosome profiling	LC-MS verified		ATG
ORF_00730	CCNA_00721	777942	779585	-		chaperonin GroEL	CC_0685	ORF mapped by Ribosome profiling	LC-MS verified	Start codon verified by LC-MS	ATG
ORF_00731	CCNA_00722	779643	779933	-		chaperonin GroES	CC_0686	ORF mapped by Ribosome profiling	LC-MS verified		ATG
ORF_00732	CCNA_00723	780108	780302	+		glyoxalase family protein	CC_0687	ORF mapped by Ribosome profiling			ATG
ORF_00733	CCNA_00724	780321	780749	+		hypothetical protein	CC_0688	ORF mapped by Ribosome profiling			ATG
ORF_00734	CCNA_00725	780950	781612	-		O6-methylguanine-DNA methyltransferase	CC_0689				ATG
ORF_00735	CCNA_00726	781663	782970	-		acyl-CoA dehydrogenase	CC_0690	ORF mapped by Ribosome profiling	LC-MS verified		ATG
ORF_00736	CCNA_00727	783127	783723	+		ribosomal-protein-alanine acetyltransferase	CC_0691	ORF mapped by Ribosome profiling	LC-MS verified	Start codon verified by LC-MS	ATG
ORF_00737	CCNA_00728	783796	784959	+		conserved hypothetical protein	CC_0692	ORF mapped by Ribosome profiling	LC-MS verified		ATG
ORF_00738	CCNA_00729	785054	786358	+		conserved hypothetical protein	CC_0693	ORF mapped by Ribosome profiling	LC-MS verified		ATG
ORF_00739	CCNA_00730	786434	787201	+		SkaA-family transcriptional regulator	CC_0694	ORF mapped by Ribosome profiling	LC-MS verified		TTG
ORF_00740	CCNA_00731	787361	789274	-	mutL	DNA mismatch repair protein mutL	CC_0695	ORF mapped by Ribosome profiling	LC-MS verified		ATG
ORF_00741	CCNA_00732	789387	790439	+		GumN superfamily protein	CC_0696	ORF mapped by Ribosome profiling	LC-MS verified		ATG
ORF_00742	CCNA_00733	790499	791437	+		GumN superfamily protein	CC_0697	ORF mapped by Ribosome profiling	LC-MS verified		ATG
ORF_00743	CCNA_00734	791491	792399	+		GumN superfamily protein	CC_0698	ORF mapped by Ribosome profiling	LC-MS verified		GTG
ORF_00744	CCNA_00735	792461	793030	-	bamF	beta-barrel assembly machine (BAM) protein BamF	CC_0699	ORF mapped by Ribosome profiling	LC-MS verified		ATG
ORF_00745	CCNA_00736	793143	793649	-		lipoprotein signal peptidase	CC_0700	ORF mapped by Ribosome profiling			TTG
ORF_00746	CCNA_00737	793796	796705	-	ileS	isoleucyl-tRNA synthetase	CC_0701	ORF mapped by Ribosome profiling	LC-MS verified		ATG
ORF_00748	CCNA_00738	797019	798110	-		DegQ-family trypsin-like serine prototease	CC_0702	ORF mapped by Ribosome profiling	LC-MS verified		ATG
ORF_00749	CCNA_00740	798513	799454	-		riboflavin kinase/FMN adenylyltransferase	CC_0703	ORF mapped by Ribosome profiling	LC-MS verified		ATG
ORF_00750	CCNA_00741	799454	799879	-		3-hydroxybutyryl-CoA dehydratase	CC_0704	ORF mapped by Ribosome profiling	LC-MS verified		GTG
ORF_00751	CCNA_00742	799937	800797	-		HAD superfamily sugar phosphatase	CC_0705	ORF mapped by Ribosome profiling	LC-MS verified		ATG
ORF_00752	CCNA_00743	800944	801510	+		NnrU family membrane protein	CC_0706	ORF mapped by Ribosome profiling			ATG
ORF_00753	CCNA_00744	801752	802036	+		GIY-YIG endonuclease domain protein	CC_0707	ORF mapped by Ribosome profiling			ATG
ORF_00754	CCNA_00745	802070	802774	-		conserved hypothetical protein	CC_0708				GTG
ORF_00756	CCNA_00746	802771	803496	-		ADA regulatory protein/O6-methylguanine-DNA	CC_0709				ATG
ORF_00757	CCNA_00747	803595	804953	-	tipF	cyclic-di-GMP phosphodiesterase, flagellum assembly factor TipF	CC_0710	ORF mapped by Ribosome profiling	LC-MS verified		TTG
ORF_00758	CCNA_00748	805164	805484	+		ferrous iron transport protein A	CC_0711	ORF mapped by Ribosome profiling	LC-MS verified	Start codon verified by LC-MS	ATG
ORF_00759	CCNA_00749	805489	807384	+		ferrous iron transport protein B	CC_0712	ORF mapped by Ribosome profiling	LC-MS verified	Start codon verified by LC-MS	TTG
ORF_00760	CCNA_00750	807593	808621	-		FeaR-family transcriptional regulator	CC_0713	ORF mapped by Ribosome profiling	LC-MS verified		ATG
ORF_00761	CCNA_00751	808992	810233	-		conserved hypothetical membrane protein	CC_0714	ORF mapped by Ribosome profiling	LC-MS verified		ATG
ORF_00762	CCNA_00752	810384	811262	-		3-hydroxybutyryl-CoA dehydrogenase	CC_0715	ORF mapped by Ribosome profiling	LC-MS verified	Start codon verified by LC-MS	ATG
ORF_00763	CCNA_00753	811400	812437	-		lysine 2,3-aminomutase	CC_0716	ORF mapped by Ribosome profiling	LC-MS verified		ATG
ORF_00764	CCNA_00754	812595	813296	-		Nodulin-21 / CCC1-related protein	CC_0717	ORF mapped by Ribosome profiling	LC-MS verified		ATG
ORF_00765	CCNA_00755	813444	813884	-	terB	tellurium resistance protein terB	CC_0718				GTG
ORF_00766	CCNA_00756	813842	814120	-		hypothetical protein	CC_0719				GTG
ORF_00767	CCNA_00757	814256	815314	-		lysyl-tRNA synthetase	CC_0720	ORF mapped by Ribosome profiling	LC-MS verified		TTG
ORF_00768	CCNA_00758	815435	816001	+		translation elongation factor P EF-P	CC_0721	ORF mapped by Ribosome profiling	LC-MS verified		GTG
ORF_00769	CCNA_00759	816201	818675	-		TonB-dependent receptor	CC_0722				ATG
ORF_00770	CCNA_00760	818810	820510	-		two component sensor histidine kinase	CC_0723	ORF mapped by Ribosome profiling	LC-MS verified		TTG
ORF_00771	CCNA_00761	820655	820864	-		conserved hypothetical protein	CC_0724	ORF mapped by Ribosome profiling			ATG
ORF_00772	CCNA_00762	820861	821205	-		conserved hypothetical protein	CC_0725				TTG
ORF_00773	CCNA_00763	821210	822151	-		electron transfer flavoprotein alpha subunit	CC_0726	ORF mapped by Ribosome profiling	LC-MS verified	Start codon verified by LC-MS	ATG
ORF_00774	CCNA_00764	822151	822897	-		electron transfer flavoprotein beta subunit	CC_0727	ORF mapped by Ribosome profiling	LC-MS verified	Start codon verified by LC-MS	ATG
ORF_00775	CCNA_00765	823153	823443	+		hypothetical protein	CC_0728	ORF mapped by Ribosome profiling	LC-MS verified		CTG
ORF_00776	CCNA_00766	823602	824180	-		cobalamin adenosyltransferase family protein	CC_0729	ORF mapped by Ribosome profiling	LC-MS verified		ATG
ORF_00777	CCNA_00767	824218	824421	-		conserved hypothetical protein	CC_0730	ORF mapped by Ribosome profiling			ATG
ORF_00779	CCNA_00768	824776	825000	+		hypothetical protein	CC_0731	ORF mapped by Ribosome profiling			ATG
ORF_00780	CCNA_00769	824997	825644	+		TetR family transcriptional regulator	CC_0732	ORF mapped by Ribosome profiling	LC-MS verified	Start codon verified by LC-MS	ATG
ORF_00781	CCNA_00770	825728	826336	+		TetR family transcriptional regulator	CC_0733	ORF mapped by Ribosome profiling	LC-MS verified		TTG
ORF_00782	CCNA_00772	827021	827239	-		hypothetical protein	CC_0735	ORF mapped by Ribosome profiling			ATG
ORF_00783	CCNA_00773	827458	828936	+		carboxypeptidase S	CC_0736	ORF mapped by Ribosome profiling	LC-MS verified		ATG
ORF_00785	CCNA_00774	829317	830426	+		ring hydroxylating diooxygenase	CC_0737	ORF mapped by Ribosome profiling	LC-MS verified		GTG
ORF_00786	CCNA_00775	830436	831593	-		aspartate aminotransferase	CC_0738	ORF mapped by Ribosome profiling	LC-MS verified	Start codon verified by LC-MS	ATG
ORF_00787	CCNA_00776	831686	835249	-		OAR protein precursor	CC_0739				ATG
ORF_00788	CCNA_00777	835363	837786	-		PAS family GGDEF/EAL protein	CC_0740	ORF mapped by Ribosome profiling	LC-MS verified		GTG
ORF_00789	CCNA_00778	837946	839778	-		GTP-binding protein TypA/BipA	CC_0741	ORF mapped by Ribosome profiling	LC-MS verified		ATG
ORF_00790	CCNA_00779	840345	840746	+		TonB superfamily protein	CC_0742				TTG
ORF_00791	CCNA_00780	840760	841686	-		N-formylglutamate deformylase	CC_0743	ORF mapped by Ribosome profiling	LC-MS verified		ATG
ORF_00792	CCNA_00781	841838	842194	+	cpdR	two-component receiver protein CpdR	CC_0744	ORF mapped by Ribosome profiling	LC-MS verified	Start codon verified by LC-MS	ATG
ORF_00793	CCNA_00782	842489	844108	-		aminobenzoyl-glutamate transport protein	CC_0745	ORF mapped by Ribosome profiling	LC-MS verified	Start codon verified by LC-MS	ATG
ORF_00794	CCNA_00783	844450	846426	-	sapA	secreted protease precursor sapA	CC_0746	ORF mapped by Ribosome profiling	LC-MS verified		GTG
ORF_00795	CCNA_00784	846681	847904	+		peptidoglycan-associated outer membrane lipoprotein	CC_0747	ORF mapped by Ribosome profiling	LC-MS verified		ATG
ORF_00796	CCNA_00785	848157	849932	-		tRNA methyltransferase/FAD-dependent oxidoreductase MnmC	CC_0748	ORF mapped by Ribosome profiling	LC-MS verified		ATG
ORF_00798	CCNA_00787	850554	851420	-	motA	chemotaxis motA protein	CC_0750	ORF mapped by Ribosome profiling	LC-MS verified		ATG
ORF_00799	CCNA_00788	851554	852870	+		transporter, major facilitator superfamily	CC_0751	ORF mapped by Ribosome profiling			ATG
ORF_00800	CCNA_00789	852873	853523	-	fixK	hypoxia transcriptional regulator FixK	CC_0752				ATG
ORF_00801	CCNA_00790	853699	854076	+	fixT	hypoxia negative feedback regulator FixT	CC_0753	ORF mapped by Ribosome profiling			ATG
ORF_00803	CCNA_00792	855026	856210	-		glycosyltransferase	CC_0755		LC-MS verified		ATG
ORF_00804	CCNA_00793	856299	857666	+		phosphatidylglycerol glycosyltransferase	CC_0756				TTG
ORF_00805	CCNA_00794	857776	858969	+		conserved membrane spanning protein	CC_0757				TTG
ORF_00806	CCNA_00795	858980	859588	-	fixJ	two-component response regulator FixJ	CC_0758	ORF mapped by Ribosome profiling	LC-MS verified		ATG
ORF_00807	CCNA_00796	859581	861068	-	fixL	oxygen sensory histidine kinase FixL	CC_0759	ORF mapped by Ribosome profiling	LC-MS verified		ATG
ORF_00809	CCNA_00798	861294	862892	-	cydC	ABC transporter, ATP-binding protein cydC	CC_0760	ORF mapped by Ribosome profiling	LC-MS verified		GTG
ORF_00810	CCNA_00799	863065	864705	-	cydD	ABC transporter, ATP-binding protein cydD	CC_0761	ORF mapped by Ribosome profiling	LC-MS verified		ATG
ORF_00811	CCNA_00800	864829	866391	+	cydA	cytochrome bd-type quinol oxidase, subunit 1 cydA	CC_0762	ORF mapped by Ribosome profiling	LC-MS verified		ATG
ORF_00812	CCNA_00801	866406	867557	+	cydB	cytochrome bd-type quinol oxidase, subunit 2 cydB	CC_0763	ORF mapped by Ribosome profiling			ATG
ORF_00813	CCNA_00802	867576	867695	+	ybgT	cyd operon protein YbgT		ORF mapped by Ribosome profiling			ATG
ORF_00814	CCNA_00803	867854	868309	+		chemotaxis protein cheW	CC_0764	ORF mapped by Ribosome profiling	LC-MS verified		GTG
ORF_00815	CCNA_00804	868374	868859	-		ASC-1 homology domain protein	CC_0765	ORF mapped by Ribosome profiling	LC-MS verified		ATG
ORF_00816	CCNA_00805	869089	869778	-	yihA	GTP-binding protein YihA	CC_0766	ORF mapped by Ribosome profiling	LC-MS verified	Start codon verified by LC-MS	ATG
ORF_00817	CCNA_00806	869778	871625	-	yidC	inner membrane protein translocase component yidC	CC_0767	ORF mapped by Ribosome profiling	LC-MS verified		ATG
ORF_00818	CCNA_00807	871633	872082	-		ribonuclease P protein component	CC_0768	ORF mapped by Ribosome profiling	LC-MS verified	Start codon verified by LC-MS	ATG
ORF_00819	CCNA_00808	872176	872310	-		LSU ribosomal protein L34P	CC_0769	ORF mapped by Ribosome profiling			GTG
ORF_00820	CCNA_00809	872590	873585	-		quinone oxidoreductase	CC_0770	ORF mapped by Ribosome profiling	LC-MS verified		TTG
ORF_00821	CCNA_00810	873744	874886	-		acetyl esterase	CC_0771	ORF mapped by Ribosome profiling	LC-MS verified		GTG
ORF_00822	CCNA_00811	874918	875553	-		TetR-family transcriptional regulator	CC_0772	ORF mapped by Ribosome profiling	LC-MS verified	Start codon verified by LC-MS	ATG
ORF_00823	CCNA_00812	875775	876026	-		conserved hypothetical protein	CC_0773	ORF mapped by Ribosome profiling			ATG
ORF_00824	CCNA_00813	876155	877531	-		flavin-binding monooxygenase-related protein	CC_0774				ATG
ORF_00825	CCNA_00814	877757	878080	-		hypothetical protein	CC_0775	ORF mapped by Ribosome profiling			ATG
ORF_00826	CCNA_00815	878273	879724	-		lignostilbene-alpha,beta-dioxygenase	CC_0776	ORF mapped by Ribosome profiling	LC-MS verified		ATG
ORF_00827	CCNA_00816	879721	879912	-		hypothetical protein		ORF mapped by Ribosome profiling			ATG
ORF_00828	CCNA_00817	879956	881284	-		L-sorbosone dehydrogenase	CC_0777	ORF mapped by Ribosome profiling	LC-MS verified		ATG
ORF_00829	CCNA_00818	881445	882167	-		glutathione S-transferase	CC_0778				GTG
ORF_00830	CCNA_00820	882223	883395	-		3-ketoacyl-CoA thiolase	CC_0779	ORF mapped by Ribosome profiling	LC-MS verified	Start codon verified by LC-MS	ATG
ORF_00831	CCNA_00821	883440	883889	-		hypothetical protein	CC_0780	ORF mapped by Ribosome profiling			ATG
ORF_00832	CCNA_00822	883961	884305	-		hypothetical protein	CC_0781	ORF mapped by Ribosome profiling	LC-MS verified		ATG
ORF_00833	CCNA_00823	884441	885244	-		LuxR-like DNA-binding protein	CC_0782	ORF mapped by Ribosome profiling	LC-MS verified		ATG
ORF_00835	CCNA_00824	885326	886054	-		GntR-family transcriptional regulator	CC_0783	ORF mapped by Ribosome profiling	LC-MS verified	Start codon verified by LC-MS	ATG
ORF_00836	CCNA_00825	886217	886825	-		2-dehydro-3-deoxy-6-phosphogalactonate aldolase	CC_0784	ORF mapped by Ribosome profiling	LC-MS verified		GTG
ORF_00837	CCNA_00826	886822	887742	-		2-dehydro-3-deoxygalactonokinase	CC_0785		LC-MS verified		ATG
ORF_00838	CCNA_00827	888079	891006	+		TonB-dependent receptor					ATG
ORF_00839	CCNA_00828	891133	892647	+		tryptophan halogenase	CC_0787		LC-MS verified		GTG
ORF_00840	CCNA_00830	892954	894603	+		beta-galactosidase	CC_0788				GTG
ORF_00841	CCNA_00831	894504	897455	+		alpha-glucosidase	CC_0789	ORF mapped by Ribosome profiling	LC-MS verified		GTG
ORF_00842	CCNA_00832	897582	898481	-		LysR-family transcriptional regulator	CC_0790		LC-MS verified		TTG
ORF_00843	CCNA_00833	898620	899219	+		NAD(P)H:quinone oxidoreductase	CC_0791	ORF mapped by Ribosome profiling	LC-MS verified		ATG
ORF_00845	CCNA_00834	899662	900483	+	fljM	flagellin FljM	CC_0792	ORF mapped by Ribosome profiling	LC-MS verified	Start codon verified by LC-MS	ATG
ORF_00846	CCNA_00835	901034	901855	+	fljN	flagellin FljN	CC_0793	ORF mapped by Ribosome profiling	LC-MS verified	Start codon verified by LC-MS	ATG
ORF_00847	CCNA_00836	902191	903012	+	fljO	flagellin FljO	CC_0794	ORF mapped by Ribosome profiling	LC-MS verified	Start codon verified by LC-MS	ATG
ORF_00848	CCNA_00837	903123	904739	-		alpha-L-fucosidase	CC_0795	ORF mapped by Ribosome profiling	LC-MS verified		ATG
ORF_00849	CCNA_00838	904900	906873	-		alpha-glucosidase	CC_0796	ORF mapped by Ribosome profiling	LC-MS verified		ATG
ORF_00850	CCNA_00839	907095	909575	+		glucan 1,4-beta-glucosidase	CC_0797	ORF mapped by Ribosome profiling	LC-MS verified		TTG
ORF_00851	CCNA_00840	909868	911793	+		sialic acid-specific 9-O-acetylesterase	CC_0798	ORF mapped by Ribosome profiling	LC-MS verified		ATG
ORF_00852	CCNA_00841	911803	913419	-		carboxylesterase type B	CC_0799				ATG
ORF_00853	CCNA_00842	913509	915233	-		hypothetical protein	CC_0800	ORF mapped by Ribosome profiling			ATG
ORF_00854	CCNA_00843	915317	916645	-		endo-beta-mannanase	CC_0801		LC-MS verified		ATG
ORF_00855	CCNA_00844	916721	917002	-	relE-1	toxin protein relE-1	CC_0802				TTG
ORF_00856	CCNA_00845	916999	917262	-	relB-1	antitoxin protein relB-1	CC_0803	ORF mapped by Ribosome profiling			ATG
ORF_00857	CCNA_00846	917301	920390	-		proline dehydrogenase/delta-1-pyrroline-5-carboxylate dehydrogenase	CC_0804	ORF mapped by Ribosome profiling	LC-MS verified	Start codon verified by LC-MS	ATG
ORF_00859	CCNA_00847	920836	921303	+		leucine-responsive regulatory protein	CC_0805	ORF mapped by Ribosome profiling	LC-MS verified	Start codon verified by LC-MS	ATG
ORF_00860	CCNA_00848	921330	921494	-		leucine-responsive regulatory protein		ORF mapped by Ribosome profiling			ATG
ORF_00861	CCNA_00849	921731	923134	-		outer membrane efflux protein	CC_0806	ORF mapped by Ribosome profiling	LC-MS verified		ATG
ORF_00862	CCNA_00850	923136	926291	-	acrB2	cation/multidrug efflux pump acrB2	CC_0807	ORF mapped by Ribosome profiling	LC-MS verified		ATG
ORF_00863	CCNA_00851	926304	927470	-		periplasmic multidrug efflux lipoprotein precursor	CC_0808	ORF mapped by Ribosome profiling	LC-MS verified		ATG
ORF_00864	CCNA_00852	927638	928252	+		TetR family transcriptional regulator	CC_0809	ORF mapped by Ribosome profiling	LC-MS verified		ATG
ORF_00865	CCNA_00853	928249	929016	-		3-isopropylmalate dehydrogenase	CC_0810	ORF mapped by Ribosome profiling	LC-MS verified	Start codon verified by LC-MS	GTG
ORF_00866	CCNA_00854	929146	930738	+		metallo-beta-lactamase protein	CC_0811	ORF mapped by Ribosome profiling			ATG
ORF_00867	CCNA_00855	930735	931592	-		rhamnogalacturonan acetylesterase	CC_0812				ATG
ORF_00868	CCNA_00856	931733	933355	-		beta-xylosidase	CC_0813				ATG
ORF_00869	CCNA_00857	933527	934963	-		glucose/fructose transport protein	CC_0814	ORF mapped by Ribosome profiling	LC-MS verified	Start codon verified by LC-MS	GTG
ORF_00870	CCNA_00858	935330	937543	+		TonB-dependent receptor	CC_0815	ORF mapped by Ribosome profiling	LC-MS verified		TTG
ORF_00871	CCNA_00859	937676	938563	-		acetyltransferase, GNAT family	CC_0816	ORF mapped by Ribosome profiling	LC-MS verified	Start codon verified by LC-MS	ATG
ORF_00872	CCNA_00860	938619	938855	-	hfiA	holdfast inhibitor protein HfiA	CC_0817	ORF mapped by Ribosome profiling			GTG
ORF_00873	CCNA_00861	938979	939557	-		hypothetical protein	CC_0818	ORF mapped by Ribosome profiling			ATG
ORF_00874	CCNA_00862	939696	941471	-	xylD	xylonate dehydratase xylD	CC_0819	ORF mapped by Ribosome profiling	LC-MS verified		TTG
ORF_00875	CCNA_00863	941464	942333	-	xylC	xylonolactonase xylC	CC_0820	ORF mapped by Ribosome profiling	LC-MS verified		ATG
ORF_00876	CCNA_00864	942458	943204	-	xylB	xylose dehydrogenase xylB	CC_0821				ATG
ORF_00877	CCNA_00865	943210	944646	-	xylA	alpha-ketoglutaric semialdehyde dehydrogenase xylA	CC_0822		LC-MS verified		ATG
ORF_00878	CCNA_00866	944663	945817	-	xylX	fumarylacetoacetate hydrolase family protein	CC_0823				GTG
ORF_00879	CCNA_00867	946004	946492	+		hypothetical protein	CC_0824	ORF mapped by Ribosome profiling	LC-MS verified		TTG
ORF_00881	CCNA_00869	947426	950383	-		DNA modification methyltransferase-related protein		ORF mapped by Ribosome profiling	LC-MS verified		ATG
ORF_00882	CCNA_00870	950449	950886	-		conserved hypothetical protein		ORF mapped by Ribosome profiling			ATG
ORF_00883	CCNA_00871	950906	951757	-		carbon-nitrogen hydrolase family protein		ORF mapped by Ribosome profiling	LC-MS verified	Start codon verified by LC-MS	ATG
ORF_00884	CCNA_00872	951754	952008	-		glutaredoxin		ORF mapped by Ribosome profiling	LC-MS verified	Start codon verified by LC-MS	ATG
ORF_00885	CCNA_00873	952037	952834	-		amidophosphoribosyltransferase family protein		ORF mapped by Ribosome profiling			ATG
ORF_00886	CCNA_00874	952833	953744	+	bioC	biotin synthesis protein bioC		ORF mapped by Ribosome profiling	LC-MS verified		ATG
ORF_00887	CCNA_00875	953751	953924	-		Flp/Fap pilin component protein		ORF mapped by Ribosome profiling			TTG
ORF_00888	CCNA_00876	953903	954307	-		7,8-dihydro-8-oxoguanine-triphosphatase	CC_0833	ORF mapped by Ribosome profiling	LC-MS verified	Start codon verified by LC-MS	ATG
ORF_00889	CCNA_00877	954339	954947	-		hypothetical protein	CC_0834	ORF mapped by Ribosome profiling	LC-MS verified		TTG
ORF_00890	CCNA_00878	955220	956650	+		ATP-dependent RNA helicase	CC_0835	ORF mapped by Ribosome profiling	LC-MS verified	Start codon verified by LC-MS	GTG
ORF_00891	CCNA_00879	956807	959071	+		PAS-family sensor histidine kinase	CC_0836		LC-MS verified		ATG
ORF_00892	CCNA_00880	959391	960950	-		conserved hypothetical protein	CC_0837	ORF mapped by Ribosome profiling	LC-MS verified	Start codon verified by LC-MS	GTG
ORF_00893	CCNA_00881	960947	961699	-		ABC transporter ATP-binding protein	CC_0838	ORF mapped by Ribosome profiling	LC-MS verified		TTG
ORF_00894	CCNA_00882	961855	962853	-		hypothetical protein	CC_0839		LC-MS verified		ATG
ORF_00895	CCNA_00883	963045	963803	-		3-demethylubiquinone 3-methyltransferase	CC_0840	ORF mapped by Ribosome profiling	LC-MS verified	Start codon verified by LC-MS	ATG
ORF_00896	CCNA_00884	963806	964192	-		VapC-like PIN domain ribonuclease toxin	CC_0841				GTG
ORF_00897	CCNA_00885	964182	964730	-		MazE-like antitoxin protein	CC_0842	ORF mapped by Ribosome profiling			ATG
ORF_00898	CCNA_00886	964937	966184	+		aspartokinase	CC_0843	ORF mapped by Ribosome profiling	LC-MS verified		GTG
ORF_00899	CCNA_00887	966367	966831	+		hypothetical protein	CC_0844	ORF mapped by Ribosome profiling	LC-MS verified	Start codon verified by LC-MS	ATG
ORF_00900	CCNA_00888	966956	967309	+		MCP-signal associated domain protein	CC_0845	ORF mapped by Ribosome profiling			ATG
ORF_00901	CCNA_00889	967313	967756	-		lumazine-binding domain protein	CC_0846	ORF mapped by Ribosome profiling	LC-MS verified		ATG
ORF_00902	CCNA_00890	967847	968767	-		poly(3-hydroxyalkanoate) depolymerase	CC_0847	ORF mapped by Ribosome profiling	LC-MS verified		ATG
ORF_00903	CCNA_00891	968889	969827	+		transporter, drug/metabolite exporter family	CC_0848				ATG
ORF_00904	CCNA_00892	970314	972578	+		phosphoenolpyruvate-protein phosphotransferase	CC_0849	ORF mapped by Ribosome profiling	LC-MS verified		ATG
ORF_00905	CCNA_00893	972738	973802	+		helix-turn-helix DNA-binding protein	CC_0850	ORF mapped by Ribosome profiling	LC-MS verified	Start codon verified by LC-MS	ATG
ORF_00906	CCNA_00894	973984	975135	+		1-hydroxy-2-methyl-2-(E)-butenyl 4-diphosphate synthase	CC_0851	ORF mapped by Ribosome profiling	LC-MS verified		ATG
ORF_00907	CCNA_00895	975146	975541	+		conserved hypothetical protein	CC_0852	ORF mapped by Ribosome profiling	LC-MS verified		ATG
ORF_00908	CCNA_00896	975549	975920	-		conserved hypothetical protein	CC_0853				ATG
ORF_00909	CCNA_00897	976013	976177	+		hypothetical protein	CC_0854	ORF mapped by Ribosome profiling			ATG
ORF_00910	CCNA_00898	976253	977020	-		ribosomal large subunit pseudouridine synthase F	CC_0855	ORF mapped by Ribosome profiling	LC-MS verified		ATG
ORF_00911	CCNA_00899	977024	978094	-		bacterial peptide chain Release factor 1 (RF-1)	CC_0856	ORF mapped by Ribosome profiling	LC-MS verified		TTG
ORF_00912	CCNA_00900	978293	980500	+		CHASE4-family GGDEF/EAL protein	CC_0857				ATG
ORF_00913	CCNA_00901	980770	981606	-		alpha/beta hydrolase family protein	CC_0858	ORF mapped by Ribosome profiling	LC-MS verified		GTG
ORF_00914	CCNA_00902	981935	982915	+	ibpA	inositol ABC transporter, periplasmic inositol-binding protein IbpA	CC_0859	ORF mapped by Ribosome profiling	LC-MS verified		ATG
ORF_00915	CCNA_00903	982938	984485	+	iatA	inositol transport ATP-binding protein IatA	CC_0860				ATG
ORF_00916	CCNA_00904	984482	985480	+	iatP	inositol ABC transport system, permease protein IatP	CC_0861				ATG
ORF_00917	CCNA_00905	985509	986396	-		exonuclease-endonuclease-phosphatase (EEP1) protein	CC_0862				ATG
ORF_00918	CCNA_00906	986466	987380	-		conserved hypothetical protein	CC_0863	ORF mapped by Ribosome profiling	LC-MS verified		GTG
ORF_00919	CCNA_00907	987377	988105	-		conserved hypothetical protein	CC_0864	ORF mapped by Ribosome profiling	LC-MS verified		GTG
ORF_00920	CCNA_00908	988042	989181	-		3-oxoacyl-(acyl-carrier-protein) synthase III	CC_0865	ORF mapped by Ribosome profiling	LC-MS verified		ATG
ORF_00921	CCNA_00909	989266	990003	-		conserved hypothetical protein	CC_0866	ORF mapped by Ribosome profiling	LC-MS verified	Start codon verified by LC-MS	CTG
ORF_00922	CCNA_00910	990076	991266	-		erythromycin esterase family protein	CC_0867	ORF mapped by Ribosome profiling	LC-MS verified		ATG
ORF_00923	CCNA_00911	991329	991919	-		AAA domain ATPase	CC_0868				TTG
ORF_00924	CCNA_00912	991916	992983	-		beta-lactamase family protein	CC_0869	ORF mapped by Ribosome profiling	LC-MS verified		TTG
ORF_00925	CCNA_00913	993033	993209	-		hypothetical protein	CC_0870	ORF mapped by Ribosome profiling			ATG
ORF_00926	CCNA_00914	993288	993815	-		acetyltransferase	CC_0871	ORF mapped by Ribosome profiling	LC-MS verified	Start codon verified by LC-MS	ATG
ORF_00927	CCNA_00915	993947	994708	+		Molybdenum cofactor sulfurase related protein	CC_0872	ORF mapped by Ribosome profiling	LC-MS verified		ATG
ORF_00928	CCNA_00916	994709	994999	-	parE-1	toxin protein parE-1	CC_0873	ORF mapped by Ribosome profiling			ATG
ORF_00929	CCNA_00917	994996	995262	-	parD-1	antitoxin protein parD-1	CC_0874	ORF mapped by Ribosome profiling	LC-MS verified		ATG
ORF_00930	CCNA_00918	995336	996205	+		peptide release factor-glutamine N5-methyltransferase	CC_0875	ORF mapped by Ribosome profiling	LC-MS verified		ATG
ORF_00931	CCNA_00919	996243	996467	+		hypothetical protein		ORF mapped by Ribosome profiling			GTG
ORF_00932	CCNA_00920	996464	997576	+		conserved hypothetical protein	CC_0876	ORF mapped by Ribosome profiling	LC-MS verified		ATG
ORF_00933	CCNA_00921	997744	998499	+		zinc metalloprotease	CC_0877	ORF mapped by Ribosome profiling	LC-MS verified		ATG
ORF_00934	CCNA_00922	998598	1001177	+	clpB	ClpB protein	CC_0878	ORF mapped by Ribosome profiling	LC-MS verified	Start codon verified by LC-MS	ATG
ORF_00935	CCNA_00923	1001397	1001729	+		hypothetical protein	CC_0879	ORF mapped by Ribosome profiling	LC-MS verified		ATG
ORF_00936	CCNA_00924	1001739	1002017	-		MarR/EmrR family transcriptional regulator	CC_0880	ORF mapped by Ribosome profiling	LC-MS verified	Start codon verified by LC-MS	ATG
ORF_00937	CCNA_00925	1002018	1002560	-		conserved hypothetical protein	CC_0881	ORF mapped by Ribosome profiling			ATG
ORF_00938	CCNA_00926	1002665	1003636	-		acyl CoA thioesterase	CC_0882	ORF mapped by Ribosome profiling			ATG
ORF_00939	CCNA_00927	1003804	1004418	-		hypothetical protein	CC_0883				TTG
ORF_00940	CCNA_00928	1004428	1005102	-		GntR family transcriptional regulator	CC_0884	ORF mapped by Ribosome profiling	LC-MS verified		ATG
ORF_00941	CCNA_00929	1005247	1006242	+		Riboflavin-specific deaminase family protein	CC_0885	ORF mapped by Ribosome profiling	LC-MS verified	Start codon verified by LC-MS	ATG
ORF_00942	CCNA_00930	1006253	1006870	+		riboflavin synthase alpha chain	CC_0886	ORF mapped by Ribosome profiling	LC-MS verified		ATG
ORF_00943	CCNA_00931	1006846	1008048	+		GTP cyclohydrolase II/3,4-dihydroxy-2-butanone-4-phosphate synthase	CC_0887	ORF mapped by Ribosome profiling	LC-MS verified		ATG
ORF_00944	CCNA_00932	1008064	1008525	+	ribH	6,7-dimethyl-8-ribityllumazine synthase	CC_0888	ORF mapped by Ribosome profiling	LC-MS verified	Start codon verified by LC-MS	ATG
ORF_00945	CCNA_00933	1008616	1010022	+		M28 Zn-Peptidase	CC_0889	ORF mapped by Ribosome profiling	LC-MS verified		ATG
ORF_00946	CCNA_00934	1010073	1010594	+		conserved hypothetical protein	CC_0890	ORF mapped by Ribosome profiling	LC-MS verified		ATG
ORF_00947	CCNA_00935	1010693	1011679	-		AraC-family transcriptional regulator	CC_0891	ORF mapped by Ribosome profiling			TTG
ORF_00948	CCNA_00936	1011810	1012649	+		conserved hypothetical protein	CC_0892				GTG
ORF_00949	CCNA_00937	1012655	1012924	-		acetyltransferase	CC_0893	ORF mapped by Ribosome profiling	LC-MS verified	Start codon verified by LC-MS	ATG
ORF_00950	CCNA_00938	1013086	1014273	-		acetyl-CoA acetyltransferase	CC_0894	ORF mapped by Ribosome profiling	LC-MS verified	Start codon verified by LC-MS	ATG
ORF_00951	CCNA_00939	1014509	1015012	+		MarR-family transcriptional regulator	CC_0895	ORF mapped by Ribosome profiling	LC-MS verified		ATG
ORF_00952	CCNA_00940	1015105	1017138	+		sensory box GGDEF/EAL protein	CC_0896				ATG
ORF_00953	CCNA_00941	1017151	1018374	-		tRNA (5-methylaminomethyl-2-thiouridylate)-methyltransferase MnmA	CC_0897	ORF mapped by Ribosome profiling	LC-MS verified	Start codon verified by LC-MS	ATG
ORF_00954	CCNA_00942	1018428	1019351	-	flgL	flagellar hook-associated protein FlgL	CC_0898	ORF mapped by Ribosome profiling	LC-MS verified		ATG
ORF_00955	CCNA_00943	1019355	1021466	-	flaN	flagellar hook-associated protein FlaN	CC_0899	ORF mapped by Ribosome profiling	LC-MS verified		ATG
ORF_00957	CCNA_00944	1021867	1023069	+		flagellar hook length determination protein		ORF mapped by Ribosome profiling	LC-MS verified	Start codon verified by LC-MS	ATG
ORF_00958	CCNA_00945	1022922	1023653	+		chemotaxis protein MotD	CC_0900	ORF mapped by Ribosome profiling	LC-MS verified		GTG
ORF_00959	CCNA_00946	1023665	1024348	+	flgD	Basal-body rod modification protein FlgD	CC_0901	ORF mapped by Ribosome profiling	LC-MS verified		ATG
ORF_00960	CCNA_00947	1024495	1026270	+	flgE	flagellar hook protein FlgE	CC_0902	ORF mapped by Ribosome profiling	LC-MS verified		ATG
ORF_00961	CCNA_00948	1026439	1026720	+	sciP	CtrA inhibitory protein SciP	CC_0903	ORF mapped by Ribosome profiling	LC-MS verified		ATG
ORF_00962	CCNA_00949	1026741	1026965	+		hypothetical protein	CC_0904	ORF mapped by Ribosome profiling			GTG
ORF_00963	CCNA_00950	1026984	1028648	+	fliF	flagellar M-ring protein FliF	CC_0905	ORF mapped by Ribosome profiling	LC-MS verified		GTG
ORF_00964	CCNA_00951	1028648	1029670	+	fliG	flagellar motor switch protein FliG	CC_0906	ORF mapped by Ribosome profiling	LC-MS verified		ATG
ORF_00965	CCNA_00952	1029681	1030319	+	flbE	flagellar assembly protein FlbE/FliH	CC_0907	ORF mapped by Ribosome profiling	LC-MS verified		ATG
ORF_00966	CCNA_00953	1030335	1030667	+	fliN	flagellar motor switch protein FliN	CC_0908	ORF mapped by Ribosome profiling	LC-MS verified	Start codon verified by LC-MS	ATG
ORF_00967	CCNA_00954	1030701	1032068	+	flbD	AAA-family response regulator flbD	CC_0909	ORF mapped by Ribosome profiling	LC-MS verified		ATG
ORF_00968	CCNA_00956	1032336	1034438	+	flhA	flagellar biosynthesis protein FlhA	CC_0910	ORF mapped by Ribosome profiling	LC-MS verified	Start codon verified by LC-MS	ATG
ORF_00969	CCNA_00957	1034478	1035959	+		porin O precursor	CC_0911	ORF mapped by Ribosome profiling	LC-MS verified		GTG
ORF_00970	CCNA_00958	1035956	1037278	-		conserved hypothetical protein	CC_0912				ATG
ORF_00971	CCNA_00959	1037402	1038040	+		TetR-family transcriptional regulator		ORF mapped by Ribosome profiling	LC-MS verified		GTG
ORF_00972	CCNA_00961	1038075	1038479	+		hypothetical protein		ORF mapped by Ribosome profiling			TTG
ORF_00973	CCNA_00962	1038480	1038926	-		MarR-family transcriptional regulator	CC_0915	ORF mapped by Ribosome profiling			ATG
ORF_00974	CCNA_00963	1038937	1039353	-		organic hydroperoxide resistance protein	CC_0916	ORF mapped by Ribosome profiling	LC-MS verified		ATG
ORF_00975	CCNA_00964	1039648	1039740	-		gluconate kinase					TTG
ORF_00976	CCNA_00965	1039915	1040613	-		DnaJ-family chaperone protein	CC_0917	ORF mapped by Ribosome profiling			ATG
ORF_00977	CCNA_00966	1040719	1041387	+		pyridoxamine 5'-phosphate oxidase	CC_0918	ORF mapped by Ribosome profiling	LC-MS verified	Start codon verified by LC-MS	ATG
ORF_00978	CCNA_00967	1041399	1042019	-		TetR-family transcriptional regulator	CC_0919	ORF mapped by Ribosome profiling	LC-MS verified		ATG
ORF_00979	CCNA_00968	1042164	1043663	+		gluconate kinase	CC_0920	ORF mapped by Ribosome profiling	LC-MS verified		GTG
ORF_00980	CCNA_00969	1044122	1045882	-		two component sensor histidine kinase	CC_0921				TTG
ORF_00981	CCNA_00970	1046120	1049140	+		long-chain-fatty-acid--CoA ligase	CC_0922	ORF mapped by Ribosome profiling	LC-MS verified	Start codon verified by LC-MS	ATG
ORF_00982	CCNA_00971	1049148	1050041	-		hydroxyacylglutathione hydrolase	CC_0923	ORF mapped by Ribosome profiling	LC-MS verified		ATG
ORF_00983	CCNA_00972	1050224	1050370	+		hypothetical protein		ORF mapped by Ribosome profiling			ATG
ORF_00984	CCNA_00973	1050375	1050782	-		putative phosphatase	CC_0924	ORF mapped by Ribosome profiling	LC-MS verified	Start codon verified by LC-MS	ATG
ORF_00985	CCNA_00974	1051388	1054555	+		OAR protein precursor	CC_0925	ORF mapped by Ribosome profiling	LC-MS verified		ATG
ORF_00986	CCNA_00976	1055002	1056786	-	sppA	signal peptide peptidase A	CC_0927	ORF mapped by Ribosome profiling	LC-MS verified		ATG
ORF_00987	CCNA_00977	1057369	1057779	+		transposase, IS4/5 family	CC_0928				GTG
ORF_00988	CCNA_00978	1057794	1058162	+		transposase, DDE family	CC_0929				ATG
ORF_00989	CCNA_00979	1058314	1059390	+		RND family efflux transporter, MFP subunit	CC_0930	ORF mapped by Ribosome profiling	LC-MS verified		ATG
ORF_00990	CCNA_00980	1059395	1060600	+	lolE	ABC-type transport system involved in lipoprotein release, permease component LolE	CC_0931				GTG
ORF_00991	CCNA_00981	1060597	1061301	+	lolD	ABC-type transport system involved in lipoprotein release, ATPase component LolD	CC_0932				ATG
ORF_00992	CCNA_00982	1061622	1062050	+		ROS/MUCR transcriptional regulator	CC_0933	ORF mapped by Ribosome profiling	LC-MS verified	Start codon verified by LC-MS	GTG
ORF_00993	CCNA_00983	1062171	1063988	-		hybrid sensor histidine kinase/receiver protein	CC_0934				TTG
ORF_00994	CCNA_00984	1064062	1064613	-		phosphinothricin N-acetyltransferase	CC_0935	ORF mapped by Ribosome profiling	LC-MS verified		GTG
ORF_00995	CCNA_00985	1064610	1066802	-	ptrB	protease II PtrB	CC_0936	ORF mapped by Ribosome profiling	LC-MS verified		ATG
ORF_00996	CCNA_00986	1066823	1067782	+		general stress protein 17O	CC_0937				TTG
ORF_00997	CCNA_00987	1067843	1068046	+		stress response protein CsbD	CC_0938	ORF mapped by Ribosome profiling	LC-MS verified		TTG
ORF_00998	CCNA_00988	1068127	1069569	-		isopenicillin N epimerase	CC_0939		LC-MS verified		TTG
ORF_00999	CCNA_00989	1069657	1071558	+		acyl esterase protein	CC_0940	ORF mapped by Ribosome profiling	LC-MS verified		ATG
ORF_01000	CCNA_00990	1071582	1072052	-		general stress protein 17O	CC_0941	ORF mapped by Ribosome profiling	LC-MS verified	Start codon verified by LC-MS	ATG
ORF_01001	CCNA_00991	1072114	1072560	-		nodulation protein N	CC_0942	ORF mapped by Ribosome profiling	LC-MS verified	Start codon verified by LC-MS	ATG
ORF_01002	CCNA_00992	1072625	1073638	-		conserved hypothetical protein	CC_0943	ORF mapped by Ribosome profiling	LC-MS verified	Start codon verified by LC-MS	ATG
ORF_01003	CCNA_00993	1073710	1075248	-		long-chain-fatty-acid--CoA ligase	CC_0944	ORF mapped by Ribosome profiling	LC-MS verified		ATG
ORF_01004	CCNA_00994	1075409	1077076	-		oxidoreductase, GMC family	CC_0945		LC-MS verified		ATG
ORF_01005	CCNA_00995	1077242	1078576	+		cytochrome P450 CypX	CC_0946	ORF mapped by Ribosome profiling	LC-MS verified		ATG
ORF_01006	CCNA_00996	1078807	1079691	+		enoyl-CoA hydratase	CC_0947	ORF mapped by Ribosome profiling	LC-MS verified	Start codon verified by LC-MS	ATG
ORF_01007	CCNA_00997	1079915	1081138	+		conserved hypothetical protein	CC_0948	ORF mapped by Ribosome profiling	LC-MS verified		ATG
ORF_01008	CCNA_00998	1081367	1081786	+		ROS/MUCR transcriptional regulator	CC_0949	ORF mapped by Ribosome profiling	LC-MS verified	Start codon verified by LC-MS	ATG
ORF_01009	CCNA_00999	1081984	1082481	+		PAS domain protein		ORF mapped by Ribosome profiling	LC-MS verified		CTG
ORF_01010	CCNA_01000	1082537	1082725	+		hypothetical protein					GTG
ORF_01011	CCNA_01001	1083029	1083940	-		ribokinase	CC_0950	ORF mapped by Ribosome profiling	LC-MS verified		ATG
ORF_01012	CCNA_01002	1083961	1084761	-	fliP	flagellar biosyntheis protein FliP	CC_0951	ORF mapped by Ribosome profiling			ATG
ORF_01013	CCNA_01003	1084761	1085081	-	fliO	flagellar biosynthesis protein FliO	CC_0952	ORF mapped by Ribosome profiling	LC-MS verified		ATG
ORF_01014	CCNA_01004	1085196	1085639	+	flgB	flagellar basal-body rod protein FlgB	CC_0953	ORF mapped by Ribosome profiling			ATG
ORF_01015	CCNA_01005	1085652	1086071	+	flgC	flagellar basal-body rod protein flgC	CC_0954	ORF mapped by Ribosome profiling			ATG
ORF_01016	CCNA_01006	1086082	1086393	+	fliE	flagellar hook-basal body complex protein FliE	CC_0955	ORF mapped by Ribosome profiling			ATG
ORF_01017	CCNA_01007	1086496	1086663	-		hypothetical protein	CC_0956	ORF mapped by Ribosome profiling			ATG
ORF_01018	CCNA_01008	1086800	1088464	-		urocanate hydratase	CC_0957	ORF mapped by Ribosome profiling	LC-MS verified		ATG
ORF_01019	CCNA_01009	1088589	1089404	-		N-formylglutamate deformylase	CC_0958		LC-MS verified		ATG
ORF_01020	CCNA_01010	1089523	1091064	-		histidine ammonia-lyase	CC_0959	ORF mapped by Ribosome profiling			GTG
ORF_01021	CCNA_01011	1091049	1092254	-		imidazolonepropionase	CC_0960				ATG
ORF_01022	CCNA_01012	1092339	1093718	+		N-formimino-L-glutamate deiminase	CC_0961	ORF mapped by Ribosome profiling	LC-MS verified		GTG
ORF_01023	CCNA_01013	1093715	1094422	+		histidine utilization repressor	CC_0962				GTG
ORF_01024	CCNA_01014	1094791	1095267	-		cysteinyl-tRNA(Pro) deacylase	CC_0963	ORF mapped by Ribosome profiling	LC-MS verified	Start codon verified by LC-MS	ATG
ORF_01025	CCNA_01015	1095313	1096998	+		multicopper oxidase PcoA	CC_0964	ORF mapped by Ribosome profiling	LC-MS verified		GTG
ORF_01026	CCNA_01016	1096995	1097903	+		copper resistance protein B	CC_0965	ORF mapped by Ribosome profiling	LC-MS verified		GTG
ORF_01027	CCNA_01017	1098179	1099771	+		acyl-CoA synthetase	CC_0966	ORF mapped by Ribosome profiling	LC-MS verified		ATG
ORF_01028	CCNA_01018	1099898	1100821	-		D-galactose 1-dehydrogenase	CC_0967	ORF mapped by Ribosome profiling	LC-MS verified		GTG
ORF_01029	CCNA_01019	1100992	1103268	-		beta-glucosidase	CC_0968	ORF mapped by Ribosome profiling	LC-MS verified		ATG
ORF_01030	CCNA_01020	1103332	1104375	-		LacI-family transcriptional regulator	CC_0969	ORF mapped by Ribosome profiling	LC-MS verified	Start codon verified by LC-MS	ATG
ORF_01031	CCNA_01021	1105026	1108139	+		TonB-dependent receptor	CC_0970	ORF mapped by Ribosome profiling	LC-MS verified		TTG
ORF_01032	CCNA_01022	1108366	1109898	+		tryptophan halogenase superfamily protein	CC_0971		LC-MS verified		ATG
ORF_01033	CCNA_01023	1109908	1111458	+		tryptophan halogenase superfamily protein	CC_0972	ORF mapped by Ribosome profiling	LC-MS verified		ATG
ORF_01034	CCNA_01024	1111617	1112111	-		hypothetical protein	CC_0973	ORF mapped by Ribosome profiling	LC-MS verified		GTG
ORF_01035	CCNA_01025	1112124	1112747	-		hypothetical protein	CC_0974	ORF mapped by Ribosome profiling	LC-MS verified		ATG
ORF_01036	CCNA_01026	1112731	1113450	-		hypothetical protein	CC_0975	ORF mapped by Ribosome profiling	LC-MS verified		ATG
ORF_01037	CCNA_01027	1113648	1114013	-		acetyltransferase	CC_0976				ATG
ORF_01038	CCNA_01028	1114031	1115644	+		M17 family aminopeptidase	CC_0977	ORF mapped by Ribosome profiling	LC-MS verified		GTG
ORF_01039	CCNA_01029	1115733	1118816	-		alpha-L-rhamnosidase	CC_0978	ORF mapped by Ribosome profiling	LC-MS verified		ATG
ORF_01040	CCNA_01030	1118884	1119501	-		peptidyl-prolyl cis-trans isomerase	CC_0979	ORF mapped by Ribosome profiling	LC-MS verified		ATG
ORF_01041	CCNA_01031	1119701	1121353	+		transporter, major facilitator superfamily	CC_0980	ORF mapped by Ribosome profiling	LC-MS verified		ATG
ORF_01042	CCNA_01032	1121440	1122033	+		RNA polymerase ECF-type sigma factor	CC_0981	ORF mapped by Ribosome profiling			TTG
ORF_01043	CCNA_01033	1121997	1122992	+		FecR family protein	CC_0982	ORF mapped by Ribosome profiling			ATG
ORF_01044	CCNA_01034	1123256	1126540	+		TonB-dependent outer membrane receptor	CC_0983	ORF mapped by Ribosome profiling	LC-MS verified		ATG
ORF_01045	CCNA_01035	1126541	1128433	+		gamma-glutamyltranspeptidase	CC_0984	ORF mapped by Ribosome profiling	LC-MS verified		TTG
ORF_01046	CCNA_01036	1129199	1132048	-		M14 peptidase-family protein	CC_0985	ORF mapped by Ribosome profiling	LC-MS verified		TTG
ORF_01047	CCNA_01037	1132130	1132891	-		GntR-family transcriptional regulator	CC_0986	ORF mapped by Ribosome profiling	LC-MS verified		ATG
ORF_01048	CCNA_01038	1132998	1133387	-		glyoxalase family protein	CC_0987	ORF mapped by Ribosome profiling	LC-MS verified	Start codon verified by LC-MS	ATG
ORF_01049	CCNA_01039	1133616	1134932	+		putative hexuronate transporter, major facilitator superfamily	CC_0988				TTG
ORF_01050	CCNA_01040	1134929	1136569	+		beta-xylosidase/alpha-L-arabinofuranosidase	CC_0989				ATG
ORF_01051	CCNA_01041	1136570	1136704	-		hypothetical protein	CC_0990	ORF mapped by Ribosome profiling			ATG
ORF_01052	CCNA_01042	1137267	1139762	-		TonB-dependent receptor	CC_0991	ORF mapped by Ribosome profiling	LC-MS verified		ATG
ORF_01053	CCNA_01043	1139759	1139944	-		hypothetical protein		ORF mapped by Ribosome profiling			ATG
ORF_01054	CCNA_01044	1140124	1140756	+		AcrR-family transcriptional regulator	CC_0992				TTG
ORF_01055	CCNA_01045	1140749	1141093	-		conserved hypothetical cytosolic protein	CC_0993	ORF mapped by Ribosome profiling			ATG
ORF_01056	CCNA_01046	1141093	1141746	-		peptide methionine sulfoxide reductase msrA	CC_0994	ORF mapped by Ribosome profiling	LC-MS verified	Start codon verified by LC-MS	ATG
ORF_01057	CCNA_01047	1142237	1144948	+		TonB-dependent receptor	CC_0995		LC-MS verified		ATG
ORF_01058	CCNA_01048	1145106	1145369	+		hypothetical protein	CC_0996				GTG
ORF_01060	CCNA_01049	1145672	1146154	+		hypothetical protein	CC_0997	ORF mapped by Ribosome profiling			ATG
ORF_01061	CCNA_01050	1146283	1147911	+		ABC transporter ATP-binding protein	CC_0998	ORF mapped by Ribosome profiling	LC-MS verified		ATG
ORF_01062	CCNA_01051	1148357	1151464	+		TonB-dependent receptor	CC_0999	ORF mapped by Ribosome profiling	LC-MS verified		ATG
ORF_01063	CCNA_01052	1151554	1152276	+		SapC family protein	CC_1000				ATG
ORF_01064	CCNA_01053	1152201	1153307	+		acetyltransferase	CC_1001				GTG
ORF_01065	CCNA_01054	1153331	1154830	+		tryptophan halogenase	CC_1002	ORF mapped by Ribosome profiling	LC-MS verified		ATG
ORF_01066	CCNA_01055	1154844	1156148	-		GT1 family glyscosyl transferase	CC_1003	ORF mapped by Ribosome profiling	LC-MS verified		ATG
ORF_01067	CCNA_01056	1156159	1157466	-		methyltransferase	CC_1004	ORF mapped by Ribosome profiling	LC-MS verified		TTG
ORF_01068	CCNA_01057	1157551	1159047	-		conserved hypothetical protein	CC_1005	ORF mapped by Ribosome profiling			ATG
ORF_01069	CCNA_01058	1159130	1159429	-		helix-turn-helix transcriptional regulator	CC_1006	ORF mapped by Ribosome profiling	LC-MS verified		ATG
ORF_01070	CCNA_01059	1159693	1162773	+	rsaA	S-layer protein rsaA	CC_1007	ORF mapped by Ribosome profiling	LC-MS verified	Start codon verified by LC-MS	ATG
ORF_01071	CCNA_01060	1163016	1164752	+	rsaD	type I protein secretion ATP-binding protein RsaD	CC_1008	ORF mapped by Ribosome profiling	LC-MS verified		ATG
ORF_01072	CCNA_01061	1164820	1166130	+	rsaE	type I secretion adaptor protein RsaE	CC_1009	ORF mapped by Ribosome profiling	LC-MS verified		ATG
ORF_01073	CCNA_01062	1166270	1167247	+		GDP-mannose 4,6 dehydratase	CC_1010	ORF mapped by Ribosome profiling	LC-MS verified	Start codon verified by LC-MS	ATG
ORF_01074	CCNA_01063	1167247	1167894	+	perB	UDP-perosamine 4-acetyl transferase	CC_1011	ORF mapped by Ribosome profiling	LC-MS verified		ATG
ORF_01075	CCNA_01064	1167891	1169006	+		perosamine synthetase	CC_1012	ORF mapped by Ribosome profiling	LC-MS verified		GTG
ORF_01076	CCNA_01065	1169010	1170047	+		glycosyltransferase	CC_1013	ORF mapped by Ribosome profiling	LC-MS verified		ATG
ORF_01077	CCNA_01066	1170058	1171095	+		glycosyltransferase	CC_1014	ORF mapped by Ribosome profiling	LC-MS verified		ATG
ORF_01078	CCNA_01067	1171152	1172735	+	rsaFa	type I secretion outer membrane protein RsaFa	CC_1015	ORF mapped by Ribosome profiling	LC-MS verified		ATG
ORF_01079	CCNA_01068	1172841	1174130	-		glycosyltransferase	CC_1016	ORF mapped by Ribosome profiling	LC-MS verified		ATG
ORF_01080	CCNA_01069	1174284	1175819	+		methyltransferase	CC_1017	ORF mapped by Ribosome profiling	LC-MS verified		GTG
ORF_01081	CCNA_01070	1176508	1177257	-		conserved hypothetical protein	CC_1018	ORF mapped by Ribosome profiling	LC-MS verified		ATG
ORF_01082	CCNA_01071	1177299	1178732	-		alpha-ketoglutarate permease	CC_1019	ORF mapped by Ribosome profiling	LC-MS verified	Start codon verified by LC-MS	ATG
ORF_01083	CCNA_01072	1178906	1179061	-		conserved hypothetical protein	CC_1020	ORF mapped by Ribosome profiling			ATG
ORF_01084	CCNA_01073	1179165	1179557	-		zinc-finger protein	CC_1021	ORF mapped by Ribosome profiling			ATG
ORF_01085	CCNA_01074	1179617	1179754	-		entericidin B-like protein	CC_1022	ORF mapped by Ribosome profiling			ATG
ORF_01086	CCNA_01075	1179849	1180265	-		beta/gamma crystallin family protein	CC_1023	ORF mapped by Ribosome profiling	LC-MS verified		ATG
ORF_01087	CCNA_01076	1180276	1180887	-		beta/gamma crystallin family protein	CC_1024	ORF mapped by Ribosome profiling	LC-MS verified		ATG
ORF_01088	CCNA_01077	1180973	1183075	-		penicillin acylase	CC_1025	ORF mapped by Ribosome profiling	LC-MS verified		ATG
ORF_01089	CCNA_01078	1183239	1183991	+		methyltransferase	CC_1026	ORF mapped by Ribosome profiling	LC-MS verified		ATG
ORF_01090	CCNA_01079	1184014	1184190	-		hypothetical protein	CC_1027	ORF mapped by Ribosome profiling	LC-MS verified	Start codon verified by LC-MS	ATG
ORF_01091	CCNA_01080	1184254	1184817	+		hypothetical protein	CC_1028	ORF mapped by Ribosome profiling	LC-MS verified		ATG
ORF_01092	CCNA_01081	1184863	1185642	+		conserved hypothetical protein	CC_1029	ORF mapped by Ribosome profiling	LC-MS verified		ATG
ORF_01093	CCNA_01082	1185664	1186698	-		hypothetical protein	CC_1030				GTG
ORF_01094	CCNA_01083	1186885	1188876	+		HATPase superfamily protein	CC_1031	ORF mapped by Ribosome profiling	LC-MS verified		GTG
ORF_01095	CCNA_01084	1188873	1190108	+		hypothetical protein	CC_1032	ORF mapped by Ribosome profiling	LC-MS verified		ATG
ORF_01096	CCNA_01085	1190105	1191112	-		DNA-cytosine methyltransferase	CC_1033	ORF mapped by Ribosome profiling	LC-MS verified		TTG
ORF_01097	CCNA_01086	1191305	1193113	-	lepA	GTP-binding protein lepA	CC_1034	ORF mapped by Ribosome profiling	LC-MS verified	Start codon verified by LC-MS	ATG
ORF_01098	CCNA_01087	1193276	1193992	+		conserved hypothetical protein	CC_1035	ORF mapped by Ribosome profiling	LC-MS verified		ATG
ORF_01099	CCNA_01088	1194028	1194555	-		conserved hypothetical membrane protein	CC_1036	ORF mapped by Ribosome profiling			ATG
ORF_01100	CCNA_01089	1194604	1196295	-		conserved hypothetical protein	CC_1037	ORF mapped by Ribosome profiling	LC-MS verified		GTG
ORF_01101	CCNA_01090	1196289	1197659	-		conserved hypothetical protein	CC_1038	ORF mapped by Ribosome profiling	LC-MS verified		ATG
ORF_01102	CCNA_01091	1197735	1198325	-		peptide methionine sulfoxide reductase	CC_1039	ORF mapped by Ribosome profiling	LC-MS verified		ATG
ORF_01103	CCNA_01092	1198379	1198681	-		ACT domain protein	CC_1040	ORF mapped by Ribosome profiling	LC-MS verified		GTG
ORF_01104	CCNA_01093	1198666	1198962	-		hypothetical protein	CC_1041	ORF mapped by Ribosome profiling	LC-MS verified		ATG
ORF_01105	CCNA_01094	1199089	1199238	-		hypothetical protein	CC_1042	ORF mapped by Ribosome profiling			ATG
ORF_01106	CCNA_01095	1199533	1201932	-		phenylalanyl-tRNA synthetase beta chain	CC_1043	ORF mapped by Ribosome profiling	LC-MS verified		ATG
ORF_01107	CCNA_01096	1202090	1203163	-		phenylalanyl-tRNA synthetase alpha chain	CC_1044	ORF mapped by Ribosome profiling	LC-MS verified	Start codon verified by LC-MS	ATG
ORF_01108	CCNA_01097	1203412	1203768	-		LSU ribosomal protein L20P	CC_1045	ORF mapped by Ribosome profiling	LC-MS verified		ATG
ORF_01109	CCNA_01098	1203784	1203984	-		LSU ribosomal protein L35P	CC_1046	ORF mapped by Ribosome profiling	LC-MS verified		ATG
ORF_01110	CCNA_01099	1204106	1205296	-		tetracycline resistance protein	CC_1047	ORF mapped by Ribosome profiling			ATG
ORF_01111	CCNA_01100	1205363	1207291	-		acylamino-acid-releasing enzyme	CC_1048	ORF mapped by Ribosome profiling	LC-MS verified		GTG
ORF_01112	CCNA_01101	1207424	1207945	-		translation initiation factor 3 (IF-3)	CC_1049	ORF mapped by Ribosome profiling	LC-MS verified	Start codon verified by LC-MS	ATG
ORF_01113	CCNA_01102	1208217	1208816	+		conserved hypothetical membrane protein	CC_1050	ORF mapped by Ribosome profiling			ATG
ORF_01114	CCNA_01103	1208972	1209943	-		ADP-heptose--LPS heptosyltransferase	CC_1051	ORF mapped by Ribosome profiling	LC-MS verified		TTG
ORF_01115	CCNA_01104	1209940	1211112	-		glycosyltransferase	CC_1052	ORF mapped by Ribosome profiling	LC-MS verified	Start codon verified by LC-MS	GTG
ORF_01116	CCNA_01105	1211168	1212040	+		alpha/beta hydrolase family protein	CC_1053	ORF mapped by Ribosome profiling	LC-MS verified		ATG
ORF_01117	CCNA_01106	1212099	1212368	+	parD-2	antitoxin protein parD-2	CC_1054	ORF mapped by Ribosome profiling			ATG
ORF_01118	CCNA_01107	1212372	1212590	+	parE-2	toxin protein parE-2					GTG
ORF_01119	CCNA_01108	1212651	1213511	-		nucleoside-diphosphate-sugar epimerase	CC_1055	ORF mapped by Ribosome profiling	LC-MS verified		TTG
ORF_01120	CCNA_01109	1213981	1215771	+		conserved hypothetical cytosolic protein	CC_1056	ORF mapped by Ribosome profiling	LC-MS verified		ATG
ORF_01121	CCNA_01110	1215774	1216700	+		2-dehydro-3-deoxygluconokinase	CC_1057	ORF mapped by Ribosome profiling	LC-MS verified		TTG
ORF_01122	CCNA_01111	1217028	1217396	+		DnaA-related protein	CC_1058	ORF mapped by Ribosome profiling			ATG
ORF_01123	CCNA_01112	1217396	1218130	+		hypothetical protein	CC_1059				ATG
ORF_01124	CCNA_01113	1218139	1219086	-		rhodanese-related sulfurtransferase	CC_1060	ORF mapped by Ribosome profiling	LC-MS verified		TTG
ORF_01125	CCNA_01114	1219079	1219504	-	sufE	cysteine desulfurase subunit SufE	CC_1061	ORF mapped by Ribosome profiling	LC-MS verified	Start codon verified by LC-MS	ATG
ORF_01126	CCNA_01115	1219547	1220338	-		two component sensor histidine kinase	CC_1062	ORF mapped by Ribosome profiling			ATG
ORF_01127	CCNA_01116	1220535	1222292	+	divJ	histidine protein kinase DivJ	CC_1063	ORF mapped by Ribosome profiling	LC-MS verified		TTG
ORF_01128	CCNA_01117	1222305	1223195	-		conserved hypothetical protein	CC_1064	ORF mapped by Ribosome profiling	LC-MS verified		ATG
ORF_01129	CCNA_01118	1223264	1223593	+		conserved hypothetical protein	CC_1065	ORF mapped by Ribosome profiling	LC-MS verified		ATG
ORF_01130	CCNA_01119	1223722	1224102	+		hypothetical protein	CC_1066	ORF mapped by Ribosome profiling			ATG
ORF_01131	CCNA_01120	1224190	1224321	-		hypothetical protein	CC_1067	ORF mapped by Ribosome profiling			ATG
ORF_01132	CCNA_01121	1224493	1226007	+		MA superfamily peptidase	CC_1068	ORF mapped by Ribosome profiling	LC-MS verified		GTG
ORF_01133	CCNA_01122	1226141	1227676	+		MA superfamily peptidase		ORF mapped by Ribosome profiling	LC-MS verified		GTG
ORF_01134	CCNA_01123	1227687	1229291	+	prfC	peptide chain release factor RF-3	CC_1070	ORF mapped by Ribosome profiling	LC-MS verified	Start codon verified by LC-MS	ATG
ORF_01135	CCNA_01124	1229340	1230383	-		histidinol-phosphate aminotransferase	CC_1071				GTG
ORF_01136	CCNA_01125	1230748	1231227	-		conserved hypothetical protein	CC_1072	ORF mapped by Ribosome profiling	LC-MS verified		ATG
ORF_01138	CCNA_01128	1233054	1233356	+		hypothetical protein		ORF mapped by Ribosome profiling			GTG
ORF_01139	CCNA_01129	1233504	1233770	+	fliQ	flagellar biosynthesis protein FliQ	CC_1075	ORF mapped by Ribosome profiling			TTG
ORF_01140	CCNA_01130	1233785	1234540	+	fliR	flagellar biosynthesis protein FliR	CC_1076				TTG
ORF_01141	CCNA_01131	1234550	1235635	+	flhB	flagellar biosynthesis protein FlhB	CC_1077	ORF mapped by Ribosome profiling			ATG
ORF_01142	CCNA_01132	1235738	1237813	+	cckA	sensory transduction histidine kinase/receiver protein CckA	CC_1078	ORF mapped by Ribosome profiling	LC-MS verified	Start codon verified by LC-MS	ATG
ORF_01143	CCNA_01133	1237868	1238398	-		conserved hypothetical protein	CC_1079	ORF mapped by Ribosome profiling	LC-MS verified		ATG
ORF_01144	CCNA_01134	1238520	1238933	-		LuxR-family transcriptional regulator	CC_1080				ATG
ORF_01145	CCNA_01135	1238972	1239289	-		hypothetical protein	CC_1081	ORF mapped by Ribosome profiling	LC-MS verified		ATG
ORF_01146	CCNA_01136	1239400	1240290	-		conserved hypothetical protein	CC_1082				GTG
ORF_01147	CCNA_01137	1240347	1240868	-		ribosomal-protein-alanine acetyltransferase	CC_1083	ORF mapped by Ribosome profiling			ATG
ORF_01148	CCNA_01138	1240937	1241314	+		hypothetical protein	CC_1084	ORF mapped by Ribosome profiling	LC-MS verified	Start codon verified by LC-MS	ATG
ORF_01149	CCNA_01139	1241418	1243241	+		conserved hypothetical cytosolic protein	CC_1085	ORF mapped by Ribosome profiling	LC-MS verified		ATG
ORF_01150	CCNA_01140	1243292	1244899	-		PAS-containing EAL phosphodiesterase	CC_1086	ORF mapped by Ribosome profiling	LC-MS verified		TTG
ORF_01151	CCNA_01141	1245163	1246233	+	recA	RecA protein	CC_1087	ORF mapped by Ribosome profiling	LC-MS verified	Start codon verified by LC-MS	ATG
ORF_01152	CCNA_01142	1246920	1247396	+		hypothetical protein	CC_1088	ORF mapped by Ribosome profiling			ATG
ORF_01153	CCNA_01143	1247757	1248239	-		endoribonuclease L-PSP	CC_1089	ORF mapped by Ribosome profiling	LC-MS verified		ATG
ORF_01154	CCNA_01144	1248269	1248661	-		cytochrome c oxidase polypeptide II	CC_1090	ORF mapped by Ribosome profiling	LC-MS verified		ATG
ORF_01155	CCNA_01145	1248684	1250288	-		monoamine oxidase	CC_1091				ATG
ORF_01156	CCNA_01147	1250554	1251102	+		acetyltransferase	CC_1092	ORF mapped by Ribosome profiling	LC-MS verified		GTG
ORF_01157	CCNA_01148	1251192	1251368	+		hypothetical protein					GTG
ORF_01158	CCNA_01149	1251371	1254007	-		TonB-dependent outer membrane receptor	CC_1093		LC-MS verified		ATG
ORF_01160	CCNA_01151	1254720	1255703	+		DeoR-family transcriptional regulator		ORF mapped by Ribosome profiling	LC-MS verified		ATG
ORF_01161	CCNA_01152	1255714	1256535	+		external DNA uptake/catabolism protein	CC_1096	ORF mapped by Ribosome profiling	LC-MS verified		ATG
ORF_01162	CCNA_01153	1256537	1257817	+		chromate transport protein	CC_1097				ATG
ORF_01163	CCNA_01154	1257902	1258591	+		conserved hypothetical protein	CC_1098	ORF mapped by Ribosome profiling	LC-MS verified	Start codon verified by LC-MS	ATG
ORF_01164	CCNA_01155	1258877	1261810	+		TonB-dependent outer membrane receptor	CC_1099	ORF mapped by Ribosome profiling	LC-MS verified		ATG
ORF_01165	CCNA_01156	1261886	1262671	+		sulfotransferase family protein	CC_1100	ORF mapped by Ribosome profiling	LC-MS verified		GTG
ORF_01166	CCNA_01157	1262857	1264356	+		protoporphyrinogen oxidase	CC_1101	ORF mapped by Ribosome profiling	LC-MS verified	Start codon verified by LC-MS	ATG
ORF_01167	CCNA_01158	1264250	1266709	+		hypothetical protein	CC_1102	ORF mapped by Ribosome profiling			ATG
ORF_01169	CCNA_01159	1266958	1268313	+		transporter, major facilitator superfamily	CC_1103	ORF mapped by Ribosome profiling	LC-MS verified		ATG
ORF_01170	CCNA_01161	1268520	1269866	+		proton/sodium-glutamate symport protein	CC_1104	ORF mapped by Ribosome profiling	LC-MS verified		ATG
ORF_01171	CCNA_01162	1269938	1272241	+		beta-D-glucoside glucohydrolase	CC_1105	ORF mapped by Ribosome profiling	LC-MS verified		ATG
ORF_01172	CCNA_01163	1272589	1280028	+		ice nucleation protein	CC_1106	ORF mapped by Ribosome profiling			GTG
ORF_01173	CCNA_01164	1280183	1282201	+		O-linked N-acetylglucosamine transferase	CC_1107	ORF mapped by Ribosome profiling	LC-MS verified	Start codon verified by LC-MS	ATG
ORF_01174	CCNA_01165	1282180	1284618	+		FkbM methyltransferase family protein	CC_1108	ORF mapped by Ribosome profiling	LC-MS verified		GTG
ORF_01175	CCNA_01166	1284624	1285421	-		conserved hypothetical cytosolic protein	CC_1109				ATG
ORF_01176	CCNA_01167	1285421	1286584	-		acyl-CoA dehydrogenase	CC_1110		LC-MS verified		GTG
ORF_01177	CCNA_01168	1286584	1287783	-		3-ketoacyl-CoA thiolase	CC_1111	ORF mapped by Ribosome profiling	LC-MS verified		ATG
ORF_01178	CCNA_01169	1287879	1288691	-		hypothetical protein	CC_1112				GTG
ORF_01179	CCNA_01170	1288710	1291355	-		TonB-dependent receptor	CC_1113				TTG
ORF_01180	CCNA_01171	1291753	1292091	+	shpA	histidine phosphotransferase ShpA	CC_1114	ORF mapped by Ribosome profiling	LC-MS verified		ATG
ORF_01181	CCNA_01172	1292202	1293044	+		AIM24 family protein	CC_1115	ORF mapped by Ribosome profiling	LC-MS verified		ATG
ORF_01182	CCNA_01173	1293181	1293510	-		chorismate mutase	CC_1116	ORF mapped by Ribosome profiling	LC-MS verified		ATG
ORF_01183	CCNA_01174	1293570	1294526	-		LysR-family transcriptional regulator	CC_1117	ORF mapped by Ribosome profiling	LC-MS verified		ATG
ORF_01184	CCNA_01175	1294712	1295635	+		uroporphyrin-III C-methyltransferase	CC_1118	ORF mapped by Ribosome profiling	LC-MS verified		ATG
ORF_01185	CCNA_01176	1295632	1295991	+		conserved hypothetical protein		ORF mapped by Ribosome profiling	LC-MS verified		ATG
ORF_01186	CCNA_01177	1295998	1297656	+	cysI	sulfite reductase, beta subunit	CC_1119	ORF mapped by Ribosome profiling	LC-MS verified	Start codon verified by LC-MS	ATG
ORF_01187	CCNA_01178	1297640	1298146	+		conserved hypothetical protein	CC_1120	ORF mapped by Ribosome profiling	LC-MS verified	Start codon verified by LC-MS	ATG
ORF_01188	CCNA_01179	1298146	1298880	+	cysH	3'-phosphoadenosine 5'-phosphosulfate sulfotransferase	CC_1121	ORF mapped by Ribosome profiling	LC-MS verified	Start codon verified by LC-MS	GTG
ORF_01189	CCNA_01180	1299008	1301185	-		penicillin acylase	CC_1122	ORF mapped by Ribosome profiling	LC-MS verified		ATG
ORF_01190	CCNA_01181	1301278	1301802	-		conserved hypothetical protein	CC_1123	ORF mapped by Ribosome profiling			ATG
ORF_01191	CCNA_01182	1301993	1302586	+		glutathione S-transferase	CC_1124	ORF mapped by Ribosome profiling	LC-MS verified		GTG
ORF_01192	CCNA_01183	1302605	1303633	+		zinc dependent phospholipase C/S1-P1 nuclease-family protein	CC_1125	ORF mapped by Ribosome profiling	LC-MS verified		TTG
ORF_01193	CCNA_01184	1303641	1304087	+		MutT/nudix family hydrolase	CC_1126	ORF mapped by Ribosome profiling	LC-MS verified	Start codon verified by LC-MS	ATG
ORF_01194	CCNA_01185	1304093	1304443	-		hypothetical protein	CC_1127	ORF mapped by Ribosome profiling	LC-MS verified		ATG
ORF_01195	CCNA_01186	1304705	1305016	+		conserved hypothetical protein	CC_1128	ORF mapped by Ribosome profiling	LC-MS verified		ATG
ORF_01196	CCNA_01187	1305189	1305740	+		RNA polymerase ECF-type sigma factor	CC_1129	ORF mapped by Ribosome profiling			CTG
ORF_01197	CCNA_01188	1305737	1306660	+		FecR family protein	CC_1130	ORF mapped by Ribosome profiling	LC-MS verified		ATG
ORF_01198	CCNA_01189	1306766	1309666	+		TonB-dependent receptor	CC_1131	ORF mapped by Ribosome profiling	LC-MS verified		ATG
ORF_01199	CCNA_01190	1309772	1311301	+		hypothetical protein	CC_1132	ORF mapped by Ribosome profiling	LC-MS verified		ATG
ORF_01200	CCNA_01191	1311323	1312558	-		transporter, major facilitator superfamily	CC_1133	ORF mapped by Ribosome profiling			ATG
ORF_01201	CCNA_01192	1312555	1313478	-		sugar kinase	CC_1134				GTG
ORF_01202	CCNA_01193	1313460	1315289	-		amylosucrase	CC_1135		LC-MS verified		ATG
ORF_01203	CCNA_01194	1315500	1317953	-		TonB-dependent receptor	CC_1136	ORF mapped by Ribosome profiling	LC-MS verified		ATG
ORF_01204	CCNA_01195	1318104	1319129	-		LacI-family transcriptional regulator	CC_1137	ORF mapped by Ribosome profiling	LC-MS verified		ATG
ORF_01205	CCNA_01196	1319269	1321248	+		iron-regulated outer membrane virulence protein	CC_1138	ORF mapped by Ribosome profiling	LC-MS verified		GTG
ORF_01206	CCNA_01197	1321300	1321470	-		conserved hypothetical protein	CC_1139				ATG
ORF_01207	CCNA_01198	1321668	1322570	+		dTDP-4-dehydrorhamnose reductase	CC_1140	ORF mapped by Ribosome profiling	LC-MS verified	Start codon verified by LC-MS	ATG
ORF_01208	CCNA_01199	1322567	1323436	+		glucose-1-phosphate thymidylyltransferase	CC_1141	ORF mapped by Ribosome profiling	LC-MS verified	Start codon verified by LC-MS	ATG
ORF_01209	CCNA_01200	1323479	1325734	-		TonB-dependent receptor	CC_1142				ATG
ORF_01210	CCNA_01201	1325802	1326326	-		hypothetical protein	CC_1143	ORF mapped by Ribosome profiling			GTG
ORF_01211	CCNA_01202	1326323	1328746	-		membrane alanine aminopeptidase	CC_1144	ORF mapped by Ribosome profiling	LC-MS verified		TTG
ORF_01212	CCNA_01203	1328834	1330816	-		TonB-dependent receptor	CC_1145	ORF mapped by Ribosome profiling	LC-MS verified		ATG
ORF_01213	CCNA_01204	1330891	1331838	-		dTDP-glucose 4,6-dehydratase	CC_1146	ORF mapped by Ribosome profiling	LC-MS verified		ATG
ORF_01214	CCNA_01205	1331972	1332958	+		ABC transporter ATP-binding protein	CC_1147				ATG
ORF_01215	CCNA_01206	1332960	1333697	+		ABC transporter permease protein	CC_1148				ATG
ORF_01216	CCNA_01207	1333694	1334875	+		two-component sensor histidine kinase	CC_1149	ORF mapped by Ribosome profiling	LC-MS verified		TTG
ORF_01217	CCNA_01208	1334872	1335477	+		two-component response regulator	CC_1150	ORF mapped by Ribosome profiling	LC-MS verified		TTG
ORF_01218	CCNA_01209	1335487	1336638	+		L-lactate dehydrogenase	CC_1151	ORF mapped by Ribosome profiling	LC-MS verified		ATG
ORF_01219	CCNA_01210	1336864	1337625	+		nucleotidyltransferase family protein	CC_1152	ORF mapped by Ribosome profiling	LC-MS verified	Start codon verified by LC-MS	ATG
ORF_01220	CCNA_01211	1337787	1338662	-		MobA-like NTP transferase domain protein	CC_1153	ORF mapped by Ribosome profiling	LC-MS verified		GTG
ORF_01221	CCNA_01212	1338566	1339720	-		dATP pyrophosphohydrolase	CC_1154	ORF mapped by Ribosome profiling	LC-MS verified	Start codon verified by LC-MS	ATG
ORF_01222	CCNA_01213	1339720	1340781	-		YjgP/YjgQ family membrane permease	CC_1155	ORF mapped by Ribosome profiling	LC-MS verified		ATG
ORF_01223	CCNA_01214	1340778	1341998	-		YjgP/YjgQ family membrane permease	CC_1156	ORF mapped by Ribosome profiling	LC-MS verified		GTG
ORF_01224	CCNA_01215	1341995	1342432	-		histidine triad (HIT) hydrolase	CC_1157	ORF mapped by Ribosome profiling	LC-MS verified	Start codon verified by LC-MS	ATG
ORF_01225	CCNA_01216	1342538	1343455	-		phosphohydrolase, Icc family	CC_1158	ORF mapped by Ribosome profiling	LC-MS verified		TTG
ORF_01226	CCNA_01217	1343532	1344659	+		phosphatidylglycerophosphate synthase	CC_1159	ORF mapped by Ribosome profiling	LC-MS verified	Start codon verified by LC-MS	TTG
ORF_01227	CCNA_01218	1344578	1345570	+		sphingosine kinase/diacylglycerol kinase-related protein	CC_1160	ORF mapped by Ribosome profiling	LC-MS verified		ATG
ORF_01228	CCNA_01219	1345567	1346448	+		putative cytosolic protein	CC_1161	ORF mapped by Ribosome profiling	LC-MS verified		ATG
ORF_01229	CCNA_01220	1346517	1347731	-		7-keto-8-aminopelargonate synthetase	CC_1162	ORF mapped by Ribosome profiling	LC-MS verified	Start codon verified by LC-MS	ATG
ORF_01230	CCNA_01221	1347735	1347995	-		acyl carrier protein	CC_1163	ORF mapped by Ribosome profiling	LC-MS verified		TTG
ORF_01231	CCNA_01222	1348063	1349016	-		NADH-ubiquinone oxidoreductase	CC_1164	ORF mapped by Ribosome profiling	LC-MS verified		ATG
ORF_01232	CCNA_01223	1349006	1350724	-		acyl-CoA synthetase	CC_1165	ORF mapped by Ribosome profiling	LC-MS verified		ATG
ORF_01233	CCNA_01224	1350729	1352060	-		O-antigen membrane transport protein	CC_1166	ORF mapped by Ribosome profiling	LC-MS verified	Start codon verified by LC-MS	GTG
ORF_01234	CCNA_01225	1352057	1353184	-		glycerophosphotransferase-related protein	CC_1167	ORF mapped by Ribosome profiling	LC-MS verified		GTG
ORF_01235	CCNA_01226	1353186	1353818	-		conserved hypothetical protein	CC_1168	ORF mapped by Ribosome profiling	LC-MS verified	Start codon verified by LC-MS	ATG
ORF_01236	CCNA_01227	1353981	1355048	+		alkanesulfonate monoxygenase	CC_1169	ORF mapped by Ribosome profiling			GTG
ORF_01237	CCNA_01228	1355045	1355674	+		pyrazinamidase/nicotinamidase	CC_1170	ORF mapped by Ribosome profiling	LC-MS verified		GTG
ORF_01238	CCNA_01229	1355671	1357023	-		2-hydroxychromene-2-carboxylate isomerase	CC_1171	ORF mapped by Ribosome profiling	LC-MS verified		ATG
ORF_01239	CCNA_01230	1357095	1358750	+		arylsulfatase family protein	CC_1172	ORF mapped by Ribosome profiling	LC-MS verified		ATG
ORF_01240	CCNA_01231	1358738	1359754	+		Formylglycine-generating sulfatase	CC_1173		LC-MS verified		TTG
ORF_01241	CCNA_01232	1359759	1360238	-		conserved hypothetical protein	CC_1174	ORF mapped by Ribosome profiling	LC-MS verified		ATG
ORF_01242	CCNA_01233	1360253	1361161	-		haloalkane dehalogenase	CC_1175	ORF mapped by Ribosome profiling	LC-MS verified		ATG
ORF_01243	CCNA_01234	1361248	1362339	+		metal-dependent hydrolase	CC_1176				ATG
ORF_01244	CCNA_01235	1362403	1363035	+		AcrR-family transcriptional regulator	CC_1177	ORF mapped by Ribosome profiling	LC-MS verified		GTG
ORF_01245	CCNA_01236	1363099	1363332	-		general stress protein GsiB	CC_1178	ORF mapped by Ribosome profiling	LC-MS verified		GTG
ORF_01246	CCNA_01237	1363329	1363481	-		hypothetical protein	CC_1179	ORF mapped by Ribosome profiling			GTG
ORF_01247	CCNA_01238	1363636	1364364	-		EF-hand domain protein	CC_1180	ORF mapped by Ribosome profiling	LC-MS verified		ATG
ORF_01248	CCNA_01239	1364477	1365904	-		two-component sensor histidine kinase	CC_1181	ORF mapped by Ribosome profiling	LC-MS verified		ATG
ORF_01249	CCNA_01240	1365901	1366665	-		two-component response regulator	CC_1182	ORF mapped by Ribosome profiling	LC-MS verified		ATG
ORF_01250	CCNA_01241	1366756	1367472	-		Zn-dependent hydrolase, glyoxalase II family	CC_1183	ORF mapped by Ribosome profiling	LC-MS verified		ATG
ORF_01251	CCNA_01242	1367607	1369202	-		amino acid permease	CC_1184	ORF mapped by Ribosome profiling	LC-MS verified		ATG
ORF_01252	CCNA_01243	1369302	1371773	+		ATP-dependent helicase hrpB	CC_1185		LC-MS verified		ATG
ORF_01253	CCNA_01244	1371913	1372320	-		hypothetical protein	CC_1186	ORF mapped by Ribosome profiling			ATG
ORF_01254	CCNA_01245	1372630	1373421	-		23S rRNA methyltransferase	CC_1187	ORF mapped by Ribosome profiling	LC-MS verified	Start codon verified by LC-MS	ATG
ORF_01255	CCNA_01246	1373427	1374338	-		methyltransferase	CC_1188	ORF mapped by Ribosome profiling	LC-MS verified		ATG
ORF_01256	CCNA_01247	1374356	1375792	-		CESA-like glycosyltransferase	CC_1189	ORF mapped by Ribosome profiling	LC-MS verified		ATG
ORF_01257	CCNA_01248	1375993	1376628	+		TetR-family transcriptional regulator	CC_1190	ORF mapped by Ribosome profiling	LC-MS verified		GTG
ORF_01258	CCNA_01249	1376633	1377439	+		ABC-transporter substrate binding protein	CC_1191	ORF mapped by Ribosome profiling	LC-MS verified		ATG
ORF_01259	CCNA_01250	1377382	1378422	+		FecCD-family transporter protein	CC_1192	ORF mapped by Ribosome profiling			GTG
ORF_01260	CCNA_01251	1378419	1379177	+		FepC-type transporter protein	CC_1193	ORF mapped by Ribosome profiling	LC-MS verified		ATG
ORF_01261	CCNA_01252	1379181	1381280	-		soluble lytic murein transglycosylase	CC_1194	ORF mapped by Ribosome profiling	LC-MS verified		TTG
ORF_01262	CCNA_01253	1381534	1382418	+	dapA	dihydrodipicolinate synthase	CC_1195	ORF mapped by Ribosome profiling	LC-MS verified	Start codon verified by LC-MS	ATG
ORF_01263	CCNA_01254	1382418	1382876	+	smpB	SsrA-binding protein	CC_1196	ORF mapped by Ribosome profiling	LC-MS verified		ATG
ORF_01264	CCNA_01255	1382977	1383126	-		hypothetical protein	CC_1197	ORF mapped by Ribosome profiling			TTG
ORF_01265	CCNA_01256	1383564	1384559	-		conserved hypothetical protein	CC_1198	ORF mapped by Ribosome profiling	LC-MS verified		ATG
ORF_01266	CCNA_01257	1384556	1385512	-		conserved hypothetical membrane protein	CC_1199	ORF mapped by Ribosome profiling			ATG
ORF_01267	CCNA_01258	1385509	1386171	-		conserved hypothetical membrane protein	CC_1200	ORF mapped by Ribosome profiling			ATG
ORF_01268	CCNA_01259	1386326	1387099	+		class II aldolase and Adducin protein	CC_1201	ORF mapped by Ribosome profiling	LC-MS verified		ATG
ORF_01269	CCNA_01260	1387138	1387887	+		conserved hypothetical protein	CC_1202	ORF mapped by Ribosome profiling	LC-MS verified		GTG
ORF_01270	CCNA_01261	1388006	1389121	+		periplasmic multidrug efflux lipoprotein precursor	CC_1203	ORF mapped by Ribosome profiling	LC-MS verified		TTG
ORF_01271	CCNA_01262	1389121	1392264	+	acrB3	cation/multidrug efflux pump, AcrB family	CC_1204	ORF mapped by Ribosome profiling	LC-MS verified		ATG
ORF_01272	CCNA_01263	1392280	1394634	+		pyruvate dehydrogenase E1 component	CC_1205	ORF mapped by Ribosome profiling	LC-MS verified		ATG
ORF_01273	CCNA_01264	1394767	1395261	-		transposase, DDE family	CC_1206				ATG
ORF_01275	CCNA_01265	1395376	1395498	-		hypothetical protein	CC_1207	ORF mapped by Ribosome profiling			GTG
ORF_01276	CCNA_01266	1395597	1395953	-		NTF2 superfamily protein	CC_1208	ORF mapped by Ribosome profiling			ATG
ORF_01277	CCNA_01267	1395950	1396687	-		NTF2 superfamily protein	CC_1209	ORF mapped by Ribosome profiling	LC-MS verified		GTG
ORF_01278	CCNA_01268	1396765	1397271	-		cytochrome c	CC_1210	ORF mapped by Ribosome profiling	LC-MS verified		ATG
ORF_01279	CCNA_01269	1397552	1398055	+		GcrA superfamily protein	CC_1211	ORF mapped by Ribosome profiling			ATG
ORF_01280	CCNA_01270	1398112	1398321	+		hypothetical protein	CC_1212	ORF mapped by Ribosome profiling			ATG
ORF_01281	CCNA_01271	1398470	1399003	+		MarR-family transcriptional regulator	CC_1213	ORF mapped by Ribosome profiling			ATG
ORF_01282	CCNA_01272	1399011	1399442	-		peptidyl-tRNA hydrolase family protein	CC_1214	ORF mapped by Ribosome profiling			ATG
ORF_01283	CCNA_01273	1399447	1399908	-		EMG2 protein	CC_1215	ORF mapped by Ribosome profiling	LC-MS verified		ATG
ORF_01284	CCNA_01274	1400085	1401608	-		piperideine-6-carboxylate dehydrogenase	CC_1216	ORF mapped by Ribosome profiling	LC-MS verified	Start codon verified by LC-MS	ATG
ORF_01285	CCNA_01275	1401717	1402610	+		bifunctional 5,10-methylene-tetrahydrofolate dehydrogenase/ 5,10-methylene-tetrahydrofolate cyclohydrolase	CC_1217	ORF mapped by Ribosome profiling	LC-MS verified		ATG
ORF_01286	CCNA_01276	1402610	1402969	+		cytochrome c5	CC_1218	ORF mapped by Ribosome profiling			ATG
ORF_01287	CCNA_01277	1402986	1404392	+		FAD-linked oxidoreductase	CC_1219	ORF mapped by Ribosome profiling	LC-MS verified		ATG
ORF_01288	CCNA_01278	1404393	1404881	-		conserved hypothetical protein	CC_1220	ORF mapped by Ribosome profiling	LC-MS verified	Start codon verified by LC-MS	GTG
ORF_01289	CCNA_01279	1404999	1405781	-		inorganic polyphosphate/ATP-NAD kinase	CC_1221	ORF mapped by Ribosome profiling	LC-MS verified	Start codon verified by LC-MS	ATG
ORF_01290	CCNA_01280	1405813	1406898	-		conserved hypothetical protein	CC_1222	ORF mapped by Ribosome profiling	LC-MS verified		ATG
ORF_01291	CCNA_01281	1407064	1408554	+	glpK	glycerol kinase	CC_1223	ORF mapped by Ribosome profiling	LC-MS verified	Start codon verified by LC-MS	ATG
ORF_01292	CCNA_01282	1408625	1409668	+		gluconolactonase	CC_1224				ATG
ORF_01293	CCNA_01283	1409575	1410771	+		NAD-dependent oxidoreductase	CC_1225		LC-MS verified		TTG
ORF_01294	CCNA_01284	1410657	1411604	+		dienelactone hydrolase family protein	CC_1226				GTG
ORF_01295	CCNA_01285	1411601	1412590	-		proline iminopeptidase	CC_1227	ORF mapped by Ribosome profiling	LC-MS verified		ATG
ORF_01296	CCNA_01286	1412679	1412939	+		hypothetical protein	CC_1228	ORF mapped by Ribosome profiling			ATG
ORF_01297	CCNA_01287	1412941	1413933	-		epoxide hydrolase	CC_1229	ORF mapped by Ribosome profiling	LC-MS verified		ATG
ORF_01298	CCNA_01288	1414050	1415267	+		multidrug resistance transporter, Bcr family	CC_1230	ORF mapped by Ribosome profiling			ATG
ORF_01299	CCNA_01289	1415258	1415635	-		conserved hypothetical membrane protein	CC_1231	ORF mapped by Ribosome profiling			ATG
ORF_01300	CCNA_01290	1415745	1416851	+		hypothetical protein	CC_1232				ATG
ORF_01301	CCNA_01291	1416848	1417858	+		phosphotransferase family protein	CC_1233				ATG
ORF_01302	CCNA_01292	1417855	1418280	+		hypothetical protein	CC_1234				ATG
ORF_01303	CCNA_01293	1418341	1418772	-		hypothetical protein	CC_1235				TTG
ORF_01304	CCNA_01294	1418730	1419224	+		transposase	CC_1236				ATG
ORF_01305	CCNA_01295	1419254	1419994	-		integral membrane protein	CC_1237	ORF mapped by Ribosome profiling			ATG
ORF_01306	CCNA_01296	1420118	1422046	-	stpX	stalk-specific protein X	CC_1238	ORF mapped by Ribosome profiling	LC-MS verified		ATG
ORF_01307	CCNA_01297	1422154	1422990	-		23S rRNA Gm2251 methyltransferase	CC_1239	ORF mapped by Ribosome profiling	LC-MS verified		GTG
ORF_01308	CCNA_01298	1423488	1424678	+		translation elongation factor Tu (EF-TU)	CC_1240	ORF mapped by Ribosome profiling			ATG
ORF_01309	CCNA_01299	1424774	1425400	+		OmdA-family protein	CC_1241	ORF mapped by Ribosome profiling			ATG
ORF_01310	CCNA_01300	1425640	1426458	+	fdhD	formate dehydrogenase accessory protein fdhD	CC_1242	ORF mapped by Ribosome profiling	LC-MS verified		ATG
ORF_01311	CCNA_01301	1426458	1428746	+		NAD-dependent formate dehydrogenase alpha subunit	CC_1243	ORF mapped by Ribosome profiling	LC-MS verified		ATG
ORF_01312	CCNA_01302	1428800	1429948	+		acetyltransferase domain protein	CC_1244	ORF mapped by Ribosome profiling	LC-MS verified		TTG
ORF_01313	CCNA_01303	1430061	1430900	+		conserved hypothetical protein	CC_1245	ORF mapped by Ribosome profiling	LC-MS verified		ATG
ORF_01314	CCNA_01304	1431129	1431329	+		hypothetical protein	CC_1246	ORF mapped by Ribosome profiling			GTG
ORF_01315	CCNA_01305	1431343	1431651	+	rpsJ	SSU ribosomal protein S10P	CC_1247	ORF mapped by Ribosome profiling	LC-MS verified		ATG
ORF_01316	CCNA_01306	1431629	1432432	+	rplC	LSU ribosomal protein L3P	CC_1248	ORF mapped by Ribosome profiling	LC-MS verified		TTG
ORF_01317	CCNA_01307	1432432	1433070	+	rplD	LSU ribosomal protein L1E-L4P	CC_1249	ORF mapped by Ribosome profiling	LC-MS verified	Start codon verified by LC-MS	ATG
ORF_01318	CCNA_01308	1433070	1433366	+	rplW	LSU ribosomal protein L23P	CC_1250	ORF mapped by Ribosome profiling	LC-MS verified		ATG
ORF_01319	CCNA_01309	1433370	1434209	+	rplB	LSU ribosomal protein L2P	CC_1251	ORF mapped by Ribosome profiling	LC-MS verified	Start codon verified by LC-MS	ATG
ORF_01320	CCNA_01310	1434213	1434491	+	rpsS	SSU ribosomal protein S19P	CC_1252	ORF mapped by Ribosome profiling	LC-MS verified	Start codon verified by LC-MS	ATG
ORF_01321	CCNA_01311	1434494	1434874	+	rplV	LSU ribosomal protein L22P	CC_1253	ORF mapped by Ribosome profiling	LC-MS verified		ATG
ORF_01322	CCNA_01312	1434874	1435626	+	rpsC	SSU ribosomal protein S3P	CC_1254	ORF mapped by Ribosome profiling	LC-MS verified	Start codon verified by LC-MS	ATG
ORF_01323	CCNA_01313	1435640	1436071	+	rplP	LSU ribosomal protein L16P	CC_1255	ORF mapped by Ribosome profiling	LC-MS verified		ATG
ORF_01324	CCNA_01314	1436077	1436268	+	rpmC	LSU ribosomal protein L29P	CC_1256	ORF mapped by Ribosome profiling	LC-MS verified	Start codon verified by LC-MS	ATG
ORF_01325	CCNA_01315	1436279	1436518	+	rpsQ	SSU ribosomal protein S17P	CC_1257	ORF mapped by Ribosome profiling	LC-MS verified		ATG
ORF_01326	CCNA_01316	1436536	1436904	+	rplN	LSU ribosomal protein L14P	CC_1258	ORF mapped by Ribosome profiling	LC-MS verified	Start codon verified by LC-MS	ATG
ORF_01327	CCNA_01317	1436904	1437218	+	rplX	LSU ribosomal protein L24P	CC_1259	ORF mapped by Ribosome profiling	LC-MS verified		ATG
ORF_01328	CCNA_01318	1437211	1437768	+	rplE	LSU ribosomal protein L5P	CC_1260	ORF mapped by Ribosome profiling	LC-MS verified		ATG
ORF_01329	CCNA_01319	1437790	1438095	+	rpsN	SSU ribosomal protein S14P	CC_1261	ORF mapped by Ribosome profiling	LC-MS verified		ATG
ORF_01330	CCNA_01320	1438106	1438504	+	rpsH	SSU ribosomal protein S8P	CC_1262	ORF mapped by Ribosome profiling	LC-MS verified	Start codon verified by LC-MS	ATG
ORF_01331	CCNA_01321	1438523	1439056	+	rplF	LSU ribosomal protein L6P	CC_1263	ORF mapped by Ribosome profiling	LC-MS verified		ATG
ORF_01332	CCNA_01322	1439060	1439410	+	rplR	LSU ribosomal protein L18P	CC_1264	ORF mapped by Ribosome profiling	LC-MS verified		ATG
ORF_01333	CCNA_01323	1439421	1440026	+	rpsE	SSU ribosomal protein S5P	CC_1265	ORF mapped by Ribosome profiling	LC-MS verified		ATG
ORF_01334	CCNA_01324	1440030	1440215	+	rpmD	LSU ribosomal protein L30P	CC_1266	ORF mapped by Ribosome profiling	LC-MS verified	Start codon verified by LC-MS	ATG
ORF_01335	CCNA_01325	1440388	1440873	+	rplO	LSU ribosomal protein L15P	CC_1267	ORF mapped by Ribosome profiling	LC-MS verified	Start codon verified by LC-MS	ATG
ORF_01336	CCNA_01326	1441093	1442448	+	secY	protein translocase subunit secY	CC_1268	ORF mapped by Ribosome profiling	LC-MS verified	Start codon verified by LC-MS	ATG
ORF_01337	CCNA_01327	1442583	1443158	+	adk	adenylate kinase/nucleoside-diphosphate kinase	CC_1269	ORF mapped by Ribosome profiling	LC-MS verified	Start codon verified by LC-MS	ATG
ORF_01338	CCNA_01328	1443405	1443773	+	rpsM	SSU ribosomal protein S13P	CC_1270	ORF mapped by Ribosome profiling	LC-MS verified	Start codon verified by LC-MS	GTG
ORF_01339	CCNA_01329	1443787	1444176	+	rpsK	SSU ribosomal protein S11P	CC_1271	ORF mapped by Ribosome profiling	LC-MS verified		ATG
ORF_01340	CCNA_01330	1444254	1445270	+	rpoA	DNA-directed RNA polymerase alpha chain	CC_1272	ORF mapped by Ribosome profiling	LC-MS verified	Start codon verified by LC-MS	GTG
ORF_01341	CCNA_01332	1445475	1445888	+	rplQ	LSU ribosomal protein L17P	CC_1273	ORF mapped by Ribosome profiling	LC-MS verified		ATG
ORF_01342	CCNA_01333	1446332	1446724	-		hypothetical protein					GTG
ORF_01343	CCNA_01334	1446891	1447721	-		ABC2-family membrane transporter	CC_1275	ORF mapped by Ribosome profiling			ATG
ORF_01344	CCNA_01335	1447721	1448638	-		ABC-type multidrug transport system, ATPase component	CC_1276	ORF mapped by Ribosome profiling	LC-MS verified	Start codon verified by LC-MS	ATG
ORF_01345	CCNA_01336	1448810	1450039	+		phosphodiesterase I/nucleotide pyrophosphatase	CC_1277				ATG
ORF_01346	CCNA_01337	1450109	1451731	+		GMC family oxidoreductase	CC_1278		LC-MS verified		GTG
ORF_01347	CCNA_01338	1451802	1452257	+		glyoxalase family protein	CC_1279	ORF mapped by Ribosome profiling			ATG
ORF_01348	CCNA_01339	1452254	1452583	+		ArsR-family transcriptional regulator	CC_1280				GTG
ORF_01350	CCNA_01340	1453071	1454321	+		major facilitator superfamily transporter		ORF mapped by Ribosome profiling	LC-MS verified		ATG
ORF_01351	CCNA_01341	1454414	1455832	+		DegP/HtrA-family serine protease		ORF mapped by Ribosome profiling	LC-MS verified		GTG
ORF_01352	CCNA_01342	1455951	1457252	+		ATPase, AAA family		ORF mapped by Ribosome profiling	LC-MS verified		ATG
ORF_01353	CCNA_01343	1457249	1458061	+		ribosomal large subunit pseudouridine synthase C	CC_1284	ORF mapped by Ribosome profiling	LC-MS verified		ATG
ORF_01354	CCNA_01344	1458048	1458584	+		conserved hypothetical protein	CC_1285	ORF mapped by Ribosome profiling	LC-MS verified		TTG
ORF_01355	CCNA_01345	1458745	1459527	+		short chain dehydrogenase	CC_1286	ORF mapped by Ribosome profiling	LC-MS verified		ATG
ORF_01356	CCNA_01346	1459714	1460394	+		outer membrane protein	CC_1287	ORF mapped by Ribosome profiling			ATG
ORF_01357	CCNA_01347	1460358	1461083	+		conserved hypothetical protein	CC_1288	ORF mapped by Ribosome profiling	LC-MS verified		GTG
ORF_01358	CCNA_01348	1461471	1462034	+		conserved hypothetical protein	CC_1290	ORF mapped by Ribosome profiling			ATG
ORF_01359	CCNA_01349	1462307	1462717	+		transposase	CC_1291				GTG
ORF_01360	CCNA_01350	1462732	1463100	+		transposase DDE domain protein	CC_1292				ATG
ORF_01361	CCNA_01351	1463228	1463956	-		two-component response regulator protein	CC_1293	ORF mapped by Ribosome profiling	LC-MS verified	Start codon verified by LC-MS	ATG
ORF_01362	CCNA_01352	1463957	1465588	-		two component sensor histidine kinase	CC_1294	ORF mapped by Ribosome profiling	LC-MS verified		ATG
ORF_01363	CCNA_01353	1465853	1467880	-		myo-inositol-hexaphosphate 3-phosphohydrolase	CC_1295	ORF mapped by Ribosome profiling	LC-MS verified		ATG
ORF_01364	CCNA_01354	1468212	1469198	-	idhA	myo-inositol 2-dehydrogenase IdhA	CC_1296	ORF mapped by Ribosome profiling	LC-MS verified	Start codon verified by LC-MS	ATG
ORF_01365	CCNA_01355	1469366	1470241	+	iolR	transcriptional regulator IolR	CC_1297	ORF mapped by Ribosome profiling	LC-MS verified	Start codon verified by LC-MS	ATG
ORF_01366	CCNA_01356	1470370	1472298	+	iolC	5-dehydro-2-deoxygluconokinase IolC	CC_1298	ORF mapped by Ribosome profiling	LC-MS verified		ATG
ORF_01367	CCNA_01357	1472300	1474144	+	iolD	myo-inositol catabolism protein IolD	CC_1299	ORF mapped by Ribosome profiling	LC-MS verified		ATG
ORF_01368	CCNA_01358	1474148	1475047	+	iolE	myo-inositol catabolism protein IolE	CC_1300	ORF mapped by Ribosome profiling	LC-MS verified		ATG
ORF_01369	CCNA_01359	1475044	1475853	+	iolB	myo-inositol catabolism protein IolB	CC_1301	ORF mapped by Ribosome profiling	LC-MS verified		GTG
ORF_01370	CCNA_01360	1475884	1477386	+	iolA	malonate-semialdehyde dehydrogenase IolA	CC_1302	ORF mapped by Ribosome profiling	LC-MS verified	Start codon verified by LC-MS	GTG
ORF_01371	CCNA_01361	1477574	1477915	+		PepSY superfamily protein	CC_1303	ORF mapped by Ribosome profiling	LC-MS verified		ATG
ORF_01372	CCNA_01362	1477912	1478580	+		two-component response regulator	CC_1304	ORF mapped by Ribosome profiling	LC-MS verified		TTG
ORF_01373	CCNA_01363	1478577	1479935	+		two-component sensor histidine kinase	CC_1305	ORF mapped by Ribosome profiling	LC-MS verified		GTG
ORF_01374	CCNA_01364	1480166	1481191	+		NIFR3-like protein	CC_1306	ORF mapped by Ribosome profiling	LC-MS verified		GTG
ORF_01375	CCNA_01365	1481196	1481714	-	perP	aspartyl protease perP	CC_1307	ORF mapped by Ribosome profiling			GTG
ORF_01376	CCNA_01366	1482020	1482244	-		conserved hypothetical protein	CC_1308	ORF mapped by Ribosome profiling			ATG
ORF_01377	CCNA_01367	1482331	1483221	+		nicotinate-nucleotide--dimethylbenzimidazole phosphoribosyltransferase	CC_1309	ORF mapped by Ribosome profiling	LC-MS verified	Start codon verified by LC-MS	ATG
ORF_01378	CCNA_01368	1483373	1484587	+		acyl-CoA dehydrogenase	CC_1310	ORF mapped by Ribosome profiling	LC-MS verified	Start codon verified by LC-MS	ATG
ORF_01379	CCNA_01369	1484714	1485853	+		acyl-CoA dehydrogenase, short-chain specific	CC_1311	ORF mapped by Ribosome profiling	LC-MS verified	Start codon verified by LC-MS	ATG
ORF_01381	CCNA_01371	1486421	1486729	-		hypothetical protein		ORF mapped by Ribosome profiling	LC-MS verified		ATG
ORF_01382	CCNA_01372	1486831	1487439	-		lysine decarboxylase family	CC_1313	ORF mapped by Ribosome profiling	LC-MS verified		ATG
ORF_01383	CCNA_01373	1487512	1488318	+		conserved hypothetical protein		ORF mapped by Ribosome profiling	LC-MS verified		ATG
ORF_01384	CCNA_01374	1488246	1490177	+		Fe-S cluster assembly ABC-type transport system, permease and ATPase components	CC_1314	ORF mapped by Ribosome profiling	LC-MS verified		TTG
ORF_01385	CCNA_01375	1490238	1490675	+		lactoylglutathione lyase	CC_1315	ORF mapped by Ribosome profiling	LC-MS verified		ATG
ORF_01386	CCNA_01376	1490853	1491557	+		glutathione S-transferase	CC_1316	ORF mapped by Ribosome profiling	LC-MS verified	Start codon verified by LC-MS	ATG
ORF_01387	CCNA_01377	1492093	1492239	-		hypothetical protein		ORF mapped by Ribosome profiling			ATG
ORF_01388	CCNA_01378	1492535	1493107	+		protein-L-isoaspartate O-methyltransferase	CC_1317	ORF mapped by Ribosome profiling	LC-MS verified	Start codon verified by LC-MS	ATG
ORF_01389	CCNA_01379	1493232	1494683	+	rsaFb	type I secretion outer membrane protein rsaFb	CC_1318	ORF mapped by Ribosome profiling	LC-MS verified		ATG
ORF_01390	CCNA_01380	1494812	1495345	+	popZ	pole-organizing protein popZ	CC_1319	ORF mapped by Ribosome profiling	LC-MS verified	Start codon verified by LC-MS	ATG
ORF_01391	CCNA_01381	1495472	1498192	+		valyl-tRNA synthetase	CC_1320	ORF mapped by Ribosome profiling	LC-MS verified	Start codon verified by LC-MS	ATG
ORF_01392	CCNA_01382	1498487	1500238	+		long-chain-fatty-acid--CoA ligase	CC_1321	ORF mapped by Ribosome profiling	LC-MS verified	Start codon verified by LC-MS	ATG
ORF_01393	CCNA_01383	1500243	1500605	+		conserved hypothetical protein	CC_1322	ORF mapped by Ribosome profiling			ATG
ORF_01394	CCNA_01384	1500699	1502186	-		amidase family protein	CC_1323	ORF mapped by Ribosome profiling	LC-MS verified		ATG
ORF_01395	CCNA_01385	1502307	1503038	+		rRNA methylase	CC_1324	ORF mapped by Ribosome profiling	LC-MS verified		TTG
ORF_01396	CCNA_01386	1503106	1503747	-		conserved hypothetical protein	CC_1325	ORF mapped by Ribosome profiling	LC-MS verified		ATG
ORF_01397	CCNA_01387	1503930	1505177	+		tRNA (uracil-5-)-methyltransferase related protein	CC_1326	ORF mapped by Ribosome profiling	LC-MS verified	Start codon verified by LC-MS	ATG
ORF_01398	CCNA_01388	1505184	1506251	+		methyltransferase	CC_1327	ORF mapped by Ribosome profiling			ATG
ORF_01399	CCNA_01389	1506300	1507313	+		acetyltransferase	CC_1328				TTG
ORF_01400	CCNA_01390	1507389	1509002	+		RNA polymerase sigma factor	CC_1329	ORF mapped by Ribosome profiling			ATG
ORF_01401	CCNA_01391	1509067	1510149	+		radical SAM superfamily protein	CC_1330				ATG
ORF_01402	CCNA_01392	1510305	1510772	+		glycosyltransferase involved in cell wall biogenesis	CC_1331	ORF mapped by Ribosome profiling	LC-MS verified		ATG
ORF_01403	CCNA_01393	1510803	1512413	-		soluble lytic murein transglycosylase	CC_1332	ORF mapped by Ribosome profiling			TTG
ORF_01404	CCNA_01394	1512465	1513286	-		uracil DNA glycosylase superfamily protein	CC_1333	ORF mapped by Ribosome profiling			ATG
ORF_01405	CCNA_01395	1513437	1515113	+	fzeA	electron transfer flavoprotein-ubiquinone oxidoreductase FzeA	CC_1334	ORF mapped by Ribosome profiling	LC-MS verified		ATG
ORF_01406	CCNA_01396	1515188	1516918	+		tetratricopeptide repeat family protein	CC_1335	ORF mapped by Ribosome profiling	LC-MS verified		ATG
ORF_01407	CCNA_01397	1516960	1517832	+		4-diphosphocytidyl-2-C-methyl-D-erythritol kinase	CC_1336	ORF mapped by Ribosome profiling	LC-MS verified		ATG
ORF_01408	CCNA_01398	1517840	1518478	+		peptidyl-prolyl cis-trans isomerase	CC_1337	ORF mapped by Ribosome profiling	LC-MS verified		ATG
ORF_01409	CCNA_01399	1518556	1520088	-		ammonium transporter/methylammonium transporter	CC_1338	ORF mapped by Ribosome profiling			ATG
ORF_01410	CCNA_01400	1520115	1520453	-		nitrogen regulatory protein GlnK	CC_1339	ORF mapped by Ribosome profiling	LC-MS verified		ATG
ORF_01411	CCNA_01403	1520934	1521833	+	glyQ	glycyl-tRNA synthetase alpha chain	CC_1341	ORF mapped by Ribosome profiling	LC-MS verified		ATG
ORF_01412	CCNA_01404	1521840	1523918	+	glyS	glycyl-tRNA synthetase beta chain	CC_1342	ORF mapped by Ribosome profiling	LC-MS verified	Start codon verified by LC-MS	ATG
ORF_01413	CCNA_01405	1524077	1524403	-		GIY-YIG domain protein	CC_1343	ORF mapped by Ribosome profiling			ATG
ORF_01414	CCNA_01406	1524621	1525478	-		metal-dependent hydrolase	CC_1344	ORF mapped by Ribosome profiling	LC-MS verified		ATG
ORF_01415	CCNA_01407	1525535	1526167	+		hypothetical protein	CC_1345	ORF mapped by Ribosome profiling			TTG
ORF_01416	CCNA_01408	1526164	1526559	-		phosphohydrolase, MutT/nudix family	CC_1346	ORF mapped by Ribosome profiling	LC-MS verified		TTG
ORF_01417	CCNA_01409	1526556	1527560	-		delta-aminolevulinic acid dehydratase	CC_1347	ORF mapped by Ribosome profiling	LC-MS verified	Start codon verified by LC-MS	ATG
ORF_01418	CCNA_01410	1527619	1529118	-		cyclohexanone monooxygenase	CC_1348	ORF mapped by Ribosome profiling	LC-MS verified		ATG
ORF_01421	CCNA_01412	1529975	1531120	+		acyl-CoA dehydrogenase, short-chain specific	CC_1350	ORF mapped by Ribosome profiling	LC-MS verified		GTG
ORF_01422	CCNA_01413	1531128	1531727	+		phosphoglycerate mutase family protein	CC_1351	ORF mapped by Ribosome profiling	LC-MS verified		ATG
ORF_01423	CCNA_01414	1531736	1532788	+		3-hydroxyisobutyryl-CoA hydrolase	CC_1352	ORF mapped by Ribosome profiling	LC-MS verified	Start codon verified by LC-MS	ATG
ORF_01424	CCNA_01415	1532847	1533644	+		methyltransferase	CC_1353	ORF mapped by Ribosome profiling	LC-MS verified		ATG
ORF_01425	CCNA_01416	1533716	1534612	+		3-hydroxyisobutyrate dehydrogenase	CC_1354	ORF mapped by Ribosome profiling	LC-MS verified	Start codon verified by LC-MS	ATG
ORF_01426	CCNA_01417	1534788	1536014	+		5-aminolevulinic acid synthase	CC_1355	ORF mapped by Ribosome profiling	LC-MS verified		ATG
ORF_01427	CCNA_01418	1536112	1536558	-		ROS/MUCR transcriptional regulator	CC_1356	ORF mapped by Ribosome profiling	LC-MS verified	Start codon verified by LC-MS	ATG
ORF_01428	CCNA_01419	1536723	1538009	+		serine hydroxymethyltransferase	CC_1357	ORF mapped by Ribosome profiling	LC-MS verified	Start codon verified by LC-MS	ATG
ORF_01429	CCNA_01420	1538042	1538515	+		NrdR family transcriptional regulator	CC_1358	ORF mapped by Ribosome profiling	LC-MS verified		ATG
ORF_01430	CCNA_01421	1538581	1539045	+		6,7-dimethyl-8-ribityllumazine synthase	CC_1359	ORF mapped by Ribosome profiling	LC-MS verified		ATG
ORF_01431	CCNA_01422	1539042	1539491	+	nusB	N utilization substance protein B NusB	CC_1360	ORF mapped by Ribosome profiling	LC-MS verified		ATG
ORF_01432	CCNA_01423	1539451	1540509	+		thiamine-monophosphate kinase	CC_1361	ORF mapped by Ribosome profiling	LC-MS verified		ATG
ORF_01433	CCNA_01424	1540672	1541166	+		hypothetical protein	CC_1362	ORF mapped by Ribosome profiling	LC-MS verified		ATG
ORF_01434	CCNA_01425	1541409	1543547	+		H+ translocating pyrophosphatase	CC_1363	ORF mapped by Ribosome profiling	LC-MS verified		ATG
ORF_01435	CCNA_01426	1543638	1544192	-		chemotaxis receiver domain protein cheYIII	CC_1364	ORF mapped by Ribosome profiling	LC-MS verified		GTG
ORF_01436	CCNA_01427	1544458	1544940	-	bamE	beta-barrel assembly machine (BAM) protein BamE	CC_1365	ORF mapped by Ribosome profiling	LC-MS verified		ATG
ORF_01437	CCNA_01429	1545062	1545592	+		ubiquinol-cytochrome C reductase chaperone	CC_1366	ORF mapped by Ribosome profiling	LC-MS verified		ATG
ORF_01438	CCNA_01430	1545577	1546116	+		conserved hypothetical protein	CC_1367	ORF mapped by Ribosome profiling	LC-MS verified		TTG
ORF_01439	CCNA_01431	1546292	1547374	+		fatty acid/phospholipid synthesis protein plsX	CC_1368	ORF mapped by Ribosome profiling	LC-MS verified	Start codon verified by LC-MS	GTG
ORF_01440	CCNA_01432	1547371	1548348	+		3-oxoacyl-(acyl-carrier-protein) synthase III	CC_1369	ORF mapped by Ribosome profiling	LC-MS verified		GTG
ORF_01441	CCNA_01433	1548563	1548865	+	ihfA	integration host factor alpha-subunit	CC_1370	ORF mapped by Ribosome profiling	LC-MS verified		ATG
ORF_01442	CCNA_01434	1548878	1549303	+		MerR-family transcriptional regulator	CC_1371	ORF mapped by Ribosome profiling	LC-MS verified		GTG
ORF_01443	CCNA_01435	1549509	1549760	-		conserved hypothetical protein		ORF mapped by Ribosome profiling			GTG
ORF_01444	CCNA_01437	1549757	1550008	-		transglycosylase associated protein		ORF mapped by Ribosome profiling			ATG
ORF_01445	CCNA_01438	1550159	1551190	+		heme O monooxygenase	CC_1374	ORF mapped by Ribosome profiling			ATG
ORF_01446	CCNA_01439	1551231	1552631	-		dTDP-glucose 4,6-dehydratase	CC_1375	ORF mapped by Ribosome profiling	LC-MS verified		ATG
ORF_01447	CCNA_01440	1552866	1553339	+		LSU ribosomal protein L13P	CC_1376	ORF mapped by Ribosome profiling	LC-MS verified	Start codon verified by LC-MS	ATG
ORF_01448	CCNA_01441	1553343	1553816	+		SSU ribosomal protein S9P	CC_1377	ORF mapped by Ribosome profiling	LC-MS verified	Start codon verified by LC-MS	ATG
ORF_01449	CCNA_01442	1553908	1554861	+		N-acetyl-gamma-glutamyl-phosphate reductase	CC_1378	ORF mapped by Ribosome profiling	LC-MS verified		ATG
ORF_01450	CCNA_01443	1554869	1555501	-		conserved hypothetical protein	CC_1379	ORF mapped by Ribosome profiling	LC-MS verified		ATG
ORF_01451	CCNA_01444	1555589	1557607	-		poly(3-hydroxyalkanoate) polymerase	CC_1380	ORF mapped by Ribosome profiling	LC-MS verified		ATG
ORF_01452	CCNA_01445	1557697	1558137	+		hypothetical protein	CC_1381	ORF mapped by Ribosome profiling	LC-MS verified		ATG
ORF_01453	CCNA_01446	1558246	1559466	+		LL-diaminopimelate aminotransferase	CC_1382	ORF mapped by Ribosome profiling	LC-MS verified		ATG
ORF_01454	CCNA_01447	1559503	1560792	+		homoserine dehydrogenase	CC_1383	ORF mapped by Ribosome profiling	LC-MS verified		ATG
ORF_01455	CCNA_01448	1560867	1561820	+	glpX	fructose-1,6-bisphosphatase, class II	CC_1384	ORF mapped by Ribosome profiling	LC-MS verified		ATG
ORF_01456	CCNA_01449	1561881	1562858	+		fructose-1,6-bisphosphatase, FIG superfamily	CC_1385	ORF mapped by Ribosome profiling	LC-MS verified	Start codon verified by LC-MS	ATG
ORF_01457	CCNA_01450	1562926	1564746	+	recJ	single-stranded-DNA-specific exonuclease recJ	CC_1386	ORF mapped by Ribosome profiling	LC-MS verified		ATG
ORF_01458	CCNA_01451	1565243	1565833	+	cspD	cold shock protein cspD	CC_1387	ORF mapped by Ribosome profiling	LC-MS verified	Start codon verified by LC-MS	ATG
ORF_01459	CCNA_01452	1565802	1566356	+		conserved hypothetical protein	CC_1388	ORF mapped by Ribosome profiling	LC-MS verified		TTG
ORF_01460	CCNA_01453	1566524	1566829	+		electron transport complex I subunit, NADH-ubiquinone oxidoreductase	CC_1389	ORF mapped by Ribosome profiling	LC-MS verified		ATG
ORF_01461	CCNA_01457	1567625	1567876	+		hypothetical protein	CC_1391	ORF mapped by Ribosome profiling			ATG
ORF_01462	CCNA_01458	1567879	1568187	+		hypothetical protein	CC_1392	ORF mapped by Ribosome profiling			TTG
ORF_01463	CCNA_01459	1568188	1568445	+		hypothetical protein	CC_1393				TTG
ORF_01464	CCNA_01460	1568518	1568736	+		hypothetical protein		ORF mapped by Ribosome profiling			ATG
ORF_01465	CCNA_01461	1568764	1569069	+		hypothetical protein	CC_1395	ORF mapped by Ribosome profiling			ATG
ORF_01466	CCNA_01462	1569294	1570469	-		lactate 2-monooxygenase	CC_1396	ORF mapped by Ribosome profiling	LC-MS verified	Start codon verified by LC-MS	ATG
ORF_01467	CCNA_01463	1570667	1571776	-		3-deoxy-7-phosphoheptulonate synthase	CC_1397	ORF mapped by Ribosome profiling	LC-MS verified	Start codon verified by LC-MS	ATG
ORF_01469	CCNA_01464	1572066	1572383	-		hypothetical protein	CC_1398	ORF mapped by Ribosome profiling	LC-MS verified		ATG
ORF_01470	CCNA_01465	1572606	1574201	+		methyl-accepting chemotaxis protein	CC_1399	ORF mapped by Ribosome profiling	LC-MS verified		ATG
ORF_01471	CCNA_01466	1574323	1574589	-		hypothetical protein	CC_1400	ORF mapped by Ribosome profiling			CTG
ORF_01472	CCNA_01467	1574712	1576358	+	ccoN	cytochrome cbb3 oxidase subunit I ccoN	CC_1401	ORF mapped by Ribosome profiling			ATG
ORF_01473	CCNA_01468	1576367	1577110	+	ccoO	cytochrome cbb3 oxidase, cytochrome c subunit ccoO	CC_1402	ORF mapped by Ribosome profiling	LC-MS verified		ATG
ORF_01474	CCNA_01469	1577107	1577274	+	ccoQ	cytochrome cbb3 oxidase, subunit ccoQ	CC_1403	ORF mapped by Ribosome profiling			ATG
ORF_01475	CCNA_01470	1577274	1578140	+	ccoP	cytochrome cbb3 oxidase, diheme subunit, membrane-bound ccoP	CC_1404	ORF mapped by Ribosome profiling	LC-MS verified		ATG
ORF_01476	CCNA_01471	1578146	1579636	+	fixG	polyferredoxin protein fixG	CC_1405	ORF mapped by Ribosome profiling			ATG
ORF_01477	CCNA_01472	1579633	1580133	+	fixH	cation pump-linked membrane protein fixH	CC_1406	ORF mapped by Ribosome profiling			ATG
ORF_01478	CCNA_01473	1580130	1582304	+	fixI	E1-E2 cation pump ATPase fixI	CC_1407	ORF mapped by Ribosome profiling	LC-MS verified		ATG
ORF_01479	CCNA_01474	1582301	1582468	+	ccoS	cytochrome cbb3 oxidase maturation protein ccoS	CC_1408	ORF mapped by Ribosome profiling			ATG
ORF_01480	CCNA_01475	1582599	1583243	+	ompW	OmpW family outer membrane protein	CC_1409	ORF mapped by Ribosome profiling	LC-MS verified		ATG
ORF_01481	CCNA_01476	1583425	1584192	+	ftrB	CRP-family transcription regulator FtrB	CC_1410	ORF mapped by Ribosome profiling			ATG
ORF_01482	CCNA_01477	1584237	1585601	+	hemN	oxygen-independent coproporphyrinogen-III oxidase hemN	CC_1411	ORF mapped by Ribosome profiling			ATG
ORF_01483	CCNA_01478	1585598	1586344	-		CRP-family transcription regulator	CC_1412	ORF mapped by Ribosome profiling	LC-MS verified		ATG
ORF_01484	CCNA_01479	1586381	1588444	+		tetratricopeptide repeat family protein	CC_1413	ORF mapped by Ribosome profiling	LC-MS verified		ATG
ORF_01485	CCNA_01480	1588441	1588848	+		hypothetical protein		ORF mapped by Ribosome profiling	LC-MS verified		ATG
ORF_01486	CCNA_01481	1588858	1590603	+		cyclase homology domain protein	CC_1415	ORF mapped by Ribosome profiling	LC-MS verified		ATG
ORF_01487	CCNA_01483	1590869	1591087	+		hypothetical protein		ORF mapped by Ribosome profiling			ATG
ORF_01488	CCNA_01484	1591111	1591530	+		DNA Ligase IV adenylation domain protein	CC_1417	ORF mapped by Ribosome profiling			GTG
ORF_01489	CCNA_01485	1591536	1592672	-		aldose 1-epimerase	CC_1418	ORF mapped by Ribosome profiling	LC-MS verified		ATG
ORF_01490	CCNA_01486	1592713	1593723	-		fumarylacetoacetate (FAA) hydrolase family protein	CC_1419	ORF mapped by Ribosome profiling	LC-MS verified		GTG
ORF_01491	CCNA_01487	1593897	1594643	+		GntR-family transcriptional regulator	CC_1420	ORF mapped by Ribosome profiling			GTG
ORF_01492	CCNA_01488	1594813	1596615	+	ilvD	dihydroxyacid dehydratase	CC_1421	ORF mapped by Ribosome profiling	LC-MS verified		ATG
ORF_01493	CCNA_01489	1596728	1598278	+	abfA	alpha-L-arabinofuranosidase	CC_1422	ORF mapped by Ribosome profiling	LC-MS verified		ATG
ORF_01494	CCNA_01490	1598349	1599989	+		FAD-dependent dehydrogenase	CC_1423	ORF mapped by Ribosome profiling	LC-MS verified		ATG
ORF_01495	CCNA_01491	1599999	1601159	-		cystathionine beta-lyase	CC_1424	ORF mapped by Ribosome profiling	LC-MS verified	Start codon verified by LC-MS	ATG
ORF_01496	CCNA_01492	1601184	1602041	-		3-mercaptopyruvate sulfurtransferase	CC_1425	ORF mapped by Ribosome profiling	LC-MS verified	Start codon verified by LC-MS	ATG
ORF_01497	CCNA_01493	1602115	1603113	-		cysteine synthase	CC_1426	ORF mapped by Ribosome profiling	LC-MS verified	Start codon verified by LC-MS	ATG
ORF_01498	CCNA_01494	1603290	1604531	-		cyclopropane-fatty-acyl-phospholipid synthase	CC_1427	ORF mapped by Ribosome profiling			GTG
ORF_01499	CCNA_01495	1604575	1606026	-		deoxyribodipyrimidine photolyase	CC_1428		LC-MS verified		GTG
ORF_01500	CCNA_01496	1606088	1606951	+		2-dehydro-3-deoxyphosphooctonate aldolase	CC_1429	ORF mapped by Ribosome profiling	LC-MS verified		GTG
ORF_01501	CCNA_01497	1606954	1607955	+		ADP-L-glycero-D-manno-heptose-6-epimerase	CC_1430	ORF mapped by Ribosome profiling	LC-MS verified		ATG
ORF_01502	CCNA_01498	1608057	1609523	+		DNA-dependent DNA polymerase III alpha chain	CC_1431				ATG
ORF_01503	CCNA_01499	1609534	1610736	+		acetyl-CoA acetyltransferase	CC_1432	ORF mapped by Ribosome profiling			ATG
ORF_01504	CCNA_01500	1610768	1611922	+		conserved hypothetical protein	CC_1433	ORF mapped by Ribosome profiling	LC-MS verified		ATG
ORF_01505	CCNA_01501	1611887	1612267	-		protein kinase C-like superfamily protein	CC_1434				GTG
ORF_01507	CCNA_01502	1613345	1614289	+		conserved membrane spanning protein		ORF mapped by Ribosome profiling	LC-MS verified	Start codon verified by LC-MS	ATG
ORF_01506	CCNA_01503	1612264	1613346	-		phosphotransferase family protein	CC_1435				ATG
ORF_01508	CCNA_01504	1614298	1616394	-	recG	ATP-dependent DNA helicase recG	CC_1437	ORF mapped by Ribosome profiling	LC-MS verified		ATG
ORF_01509	CCNA_01505	1616437	1616739	-		hypothetical protein	CC_1438	ORF mapped by Ribosome profiling	LC-MS verified		TTG
ORF_01510	CCNA_01506	1616805	1617545	-		cystine transport ATP-binding protein	CC_1439	ORF mapped by Ribosome profiling	LC-MS verified		ATG
ORF_01511	CCNA_01507	1617542	1618201	-		cystine transport system permease protein	CC_1440	ORF mapped by Ribosome profiling			ATG
ORF_01512	CCNA_01508	1618206	1618991	-		cystine-binding protein	CC_1441	ORF mapped by Ribosome profiling	LC-MS verified		ATG
ORF_01513	CCNA_01509	1619099	1620214	-		3-oxoacyl-(acyl-carrier-protein) synthase III	CC_1442	ORF mapped by Ribosome profiling	LC-MS verified	Start codon verified by LC-MS	TTG
ORF_01514	CCNA_01510	1620483	1620866	+		hypothetical protein	CC_1443				TTG
ORF_01515	CCNA_01511	1620866	1621768	+		sterol desaturase family protein	CC_1444				ATG
ORF_01516	CCNA_01512	1621899	1622564	+		IS200-like transposase	CC_1445				ATG
ORF_01517	CCNA_01513	1622843	1623826	+		C4-dicarboxylate-binding protein	CC_1446				ATG
ORF_01518	CCNA_01514	1623823	1624323	+		C4-dicarboxylate transport system, small permease component	CC_1447				GTG
ORF_01519	CCNA_01515	1624314	1625594	+		C4-dicarboxylate transporter large subunit	CC_1448				ATG
ORF_01520	CCNA_01516	1625780	1626412	-		NAD(P)H:FMN oxidoreductase family protein	CC_1449	ORF mapped by Ribosome profiling	LC-MS verified		GTG
ORF_01521	CCNA_01517	1626548	1627576	-		conserved hypothetical protein	CC_1450	ORF mapped by Ribosome profiling	LC-MS verified		ATG
ORF_01523	CCNA_01519	1628290	1629102	+		universal stress protein family	CC_1452	ORF mapped by Ribosome profiling	LC-MS verified		ATG
ORF_01524	CCNA_01520	1629134	1629508	+		conserved hypothetical protein	CC_1453	ORF mapped by Ribosome profiling	LC-MS verified		ATG
ORF_01525	CCNA_01521	1629643	1630458	-		putative exported protein	CC_1454	ORF mapped by Ribosome profiling	LC-MS verified		ATG
ORF_01526	CCNA_01522	1630557	1631426	-		ATP-dependent protease subunit	CC_1455	ORF mapped by Ribosome profiling	LC-MS verified		ATG
ORF_01527	CCNA_01523	1631535	1632116	-	flmH	acetyltransferase flmH	CC_1456	ORF mapped by Ribosome profiling			ATG
ORF_01528	CCNA_01524	1632277	1634067	-	flbA	FlbA protein	CC_1457	ORF mapped by Ribosome profiling	LC-MS verified		ATG
ORF_01529	CCNA_01525	1634266	1634691	+	flbT	flagellar biosynthesis repressor flbT	CC_1458	ORF mapped by Ribosome profiling	LC-MS verified	Start codon verified by LC-MS	GTG
ORF_01530	CCNA_01526	1634651	1635013	+	flaF	flagellar biosynthesis regulatory protein flaF	CC_1459	ORF mapped by Ribosome profiling	LC-MS verified		ATG
ORF_01531	CCNA_01527	1635261	1636082	+	fljL	flagellin fljL	CC_1460	ORF mapped by Ribosome profiling	LC-MS verified	Start codon verified by LC-MS	ATG
ORF_01532	CCNA_01528	1636359	1637180	+	fljK	flagellin fljK	CC_1461	ORF mapped by Ribosome profiling	LC-MS verified	Start codon verified by LC-MS	ATG
ORF_01533	CCNA_01529	1637293	1637661	+		FlaG superfamily protein	CC_1462	ORF mapped by Ribosome profiling	LC-MS verified		ATG
ORF_01534	CCNA_01530	1637841	1638677	+	fljJ	flagellin FljJ		ORF mapped by Ribosome profiling	LC-MS verified	Start codon verified by LC-MS	ATG
ORF_01535	CCNA_01531	1638743	1639297	+		acetyltransferase	CC_1464	ORF mapped by Ribosome profiling	LC-MS verified		ATG
ORF_01536	CCNA_01532	1639377	1642241	+	flaY	regulatory protein flaY	CC_1465	ORF mapped by Ribosome profiling	LC-MS verified		GTG
ORF_01537	CCNA_01533	1642303	1642992	+		hypothetical protein	CC_1466	ORF mapped by Ribosome profiling	LC-MS verified		ATG
ORF_01538	CCNA_01534	1643010	1643408	+		hypothetical protein	CC_1467	ORF mapped by Ribosome profiling	LC-MS verified		ATG
ORF_01539	CCNA_01535	1643665	1644168	+		single-strand DNA binding protein	CC_1468	ORF mapped by Ribosome profiling	LC-MS verified	Start codon verified by LC-MS	ATG
ORF_01540	CCNA_01536	1644321	1645001	+		hypothetical protein	CC_1469	ORF mapped by Ribosome profiling	LC-MS verified		ATG
ORF_01541	CCNA_01537	1645354	1645890	-		acetyltransferase	CC_1470				ATG
ORF_01542	CCNA_01538	1646212	1648902	+		pyruvate phosphate dikinase	CC_1471	ORF mapped by Ribosome profiling	LC-MS verified		ATG
ORF_01544	CCNA_01539	1649458	1650156	-		pirin family protein	CC_1472	ORF mapped by Ribosome profiling	LC-MS verified		ATG
ORF_01545	CCNA_01541	1650282	1651178	+		LysR-family transcriptional regulator	CC_1474	ORF mapped by Ribosome profiling			ATG
ORF_01546	CCNA_01542	1651185	1653455	-		ice nucleation protein	CC_1475	ORF mapped by Ribosome profiling			GTG
ORF_01547	CCNA_01543	1653545	1654885	-		chaperone protein dnaK	CC_1476	ORF mapped by Ribosome profiling	LC-MS verified	Start codon verified by LC-MS	ATG
ORF_01548	CCNA_01545	1655039	1656220	+		NAD(FAD)-utilizing dehydrogenase	CC_1477	ORF mapped by Ribosome profiling	LC-MS verified		TTG
ORF_01549	CCNA_01546	1656352	1658577	-		DEAD-box RNA helicase-like protein	CC_1478	ORF mapped by Ribosome profiling	LC-MS verified	Start codon verified by LC-MS	ATG
ORF_01551	CCNA_01547	1659435	1661144	+		methionyl-tRNA synthetase	CC_1480	ORF mapped by Ribosome profiling	LC-MS verified		ATG
ORF_01552	CCNA_01548	1661146	1662360	+		transporter, major facilitator superfamily	CC_1481	ORF mapped by Ribosome profiling			GTG
ORF_01553	CCNA_01549	1662374	1664281	-		sulfate adenylyltransferase subunit 1/adenylylsulfate kinase	CC_1482	ORF mapped by Ribosome profiling	LC-MS verified		ATG
ORF_01554	CCNA_01550	1664281	1665261	-		sulfate adenylyltransferase subunit 2	CC_1483	ORF mapped by Ribosome profiling	LC-MS verified	Start codon verified by LC-MS	TTG
ORF_01555	CCNA_01551	1665480	1665698	+		hypothetical protein	CC_1484	ORF mapped by Ribosome profiling			GTG
ORF_01556	CCNA_01552	1665871	1668519	+	tipN	polar localization protein TipN	CC_1485	ORF mapped by Ribosome profiling	LC-MS verified		ATG
ORF_01557	CCNA_01553	1668534	1669094	+		undecaprenyl-phosphate beta-N-acetyl-D-fucosaminephosphotransferase	CC_1486	ORF mapped by Ribosome profiling	LC-MS verified		ATG
ORF_01558	CCNA_01554	1669091	1670539	-		D-mannonate oxidoreductase	CC_1487	ORF mapped by Ribosome profiling	LC-MS verified	Start codon verified by LC-MS	TTG
ORF_01559	CCNA_01555	1670626	1672134	-	uxaA	altronate dehydratase	CC_1488				ATG
ORF_01560	CCNA_01556	1672295	1673368	+		LacI-family transcriptional regulator	CC_1489	ORF mapped by Ribosome profiling	LC-MS verified		GTG
ORF_01561	CCNA_01557	1673476	1674939	+		uronate isomerase	CC_1490	ORF mapped by Ribosome profiling	LC-MS verified		ATG
ORF_01562	CCNA_01558	1674964	1675803	+		4-deoxy-L-threo-5-hexosulose-uronate ketol-isomerase	CC_1491	ORF mapped by Ribosome profiling	LC-MS verified		ATG
ORF_01563	CCNA_01559	1675960	1676727	+		2-deoxy-D-gluconate 3-dehydrogenase	CC_1492	ORF mapped by Ribosome profiling	LC-MS verified	Start codon verified by LC-MS	ATG
ORF_01564	CCNA_01560	1676914	1679643	+		phosphoenolpyruvate carboxylase	CC_1493	ORF mapped by Ribosome profiling	LC-MS verified		ATG
ORF_01565	CCNA_01561	1679798	1680181	+		hypothetical protein	CC_1494	ORF mapped by Ribosome profiling			GTG
ORF_01566	CCNA_01562	1680175	1680849	+		4-hydroxy-2-oxoglutarate aldolase/2-dehydro-3-deoxyphosphogluconate aldolase	CC_1495	ORF mapped by Ribosome profiling	LC-MS verified		ATG
ORF_01567	CCNA_01563	1680856	1681962	+		2-dehydro-3-deoxygluconokinase	CC_1496	ORF mapped by Ribosome profiling	LC-MS verified	Start codon verified by LC-MS	ATG
ORF_01568	CCNA_01566	1682996	1683307	-		conserved hypothetical protein	CC_1498	ORF mapped by Ribosome profiling	LC-MS verified		ATG
ORF_01569	CCNA_01567	1683567	1684652	+		proline iminopeptidase	CC_1499	ORF mapped by Ribosome profiling	LC-MS verified		ATG
ORF_01570	CCNA_01568	1684807	1686171	+		Kef-type K+ transport system	CC_1500	ORF mapped by Ribosome profiling	LC-MS verified	Start codon verified by LC-MS	GTG
ORF_01571	CCNA_01569	1686283	1687005	+		Helix-turn-helix DNA-binding protein	CC_1501				ATG
ORF_01572	CCNA_01570	1687082	1688644	+		penicillin-binding protein	CC_1502				ATG
ORF_01573	CCNA_01571	1688684	1689097	-		arsenate reductase	CC_1503	ORF mapped by Ribosome profiling	LC-MS verified		ATG
ORF_01574	CCNA_01572	1689094	1689768	-		major intrinsic protein (MIP)-family channel protein	CC_1504				GTG
ORF_01575	CCNA_01573	1689765	1690118	-		ArsR-family transcriptional regulator	CC_1505	ORF mapped by Ribosome profiling			ATG
ORF_01576	CCNA_01574	1690173	1690907	+		arsenic resistance protein arsH	CC_1506	ORF mapped by Ribosome profiling	LC-MS verified	Start codon verified by LC-MS	TTG
ORF_01577	CCNA_01575	1690968	1692194	-		glucose / sorbosone dehydrogenase	CC_1507	ORF mapped by Ribosome profiling	LC-MS verified		ATG
ORF_01578	CCNA_01576	1692309	1693604	-		major facilitator superfamily transporter	CC_1508	ORF mapped by Ribosome profiling	LC-MS verified		TTG
ORF_01579	CCNA_01577	1693632	1694450	-		2-keto-4-pentenoate hydratase family protein	CC_1509		LC-MS verified		GTG
ORF_01580	CCNA_01578	1694679	1695041	+		beta-lactamase repressor	CC_1510	ORF mapped by Ribosome profiling			ATG
ORF_01581	CCNA_01579	1695303	1696811	+		cell wall degradation protein	CC_1511	ORF mapped by Ribosome profiling	LC-MS verified		GTG
ORF_01582	CCNA_01580	1696883	1697533	+		M15 superfamily membrane peptidase	CC_1512	ORF mapped by Ribosome profiling			ATG
ORF_01583	CCNA_01581	1697642	1697974	+		hypothetical protein	CC_1513	ORF mapped by Ribosome profiling	LC-MS verified		ATG
ORF_01584	CCNA_01582	1698089	1698451	+		Glutathione-dependent formaldehyde-activating enzyme	CC_1514				GTG
ORF_01585	CCNA_01583	1698521	1699561	-		phosphate-binding protein	CC_1515	ORF mapped by Ribosome profiling	LC-MS verified		ATG
ORF_01587	CCNA_01584	1699686	1702070	-		multimodular transpeptidase-transglycosylase PBP 1A	CC_1516	ORF mapped by Ribosome profiling	LC-MS verified	Start codon verified by LC-MS	ATG
ORF_01588	CCNA_01585	1702356	1704437	-		TonB-dependent receptor	CC_1517	ORF mapped by Ribosome profiling	LC-MS verified		ATG
ORF_01589	CCNA_01586	1704585	1705310	+		ABC transporter, ATP-binding protein	CC_1518	ORF mapped by Ribosome profiling	LC-MS verified		GTG
ORF_01590	CCNA_01587	1705307	1706755	+		conserved hypothetical protein	CC_1519	ORF mapped by Ribosome profiling	LC-MS verified		ATG
ORF_01591	CCNA_01588	1706752	1708107	+		conserved hypothetical protein	CC_1520	ORF mapped by Ribosome profiling	LC-MS verified		ATG
ORF_01592	CCNA_01589	1708112	1709248	-		acyltransferase 3	CC_1521	ORF mapped by Ribosome profiling			ATG
ORF_01593	CCNA_01590	1709381	1711732	+	ligA	NAD-dependent DNA ligase	CC_1522	ORF mapped by Ribosome profiling	LC-MS verified	Start codon verified by LC-MS	GTG
ORF_01594	CCNA_01591	1711708	1712337	+		DNA polymerase III epsilon-like protein	CC_1523	ORF mapped by Ribosome profiling			GTG
ORF_01595	CCNA_01592	1712453	1712881	+		SN-glycerol-3-phosphate transport ATP-binding protein	CC_1524	ORF mapped by Ribosome profiling	LC-MS verified		ATG
ORF_01596	CCNA_01593	1713020	1714831	-		Xaa-pro aminopeptidase	CC_1525	ORF mapped by Ribosome profiling	LC-MS verified	Start codon verified by LC-MS	ATG
ORF_01597	CCNA_01594	1715035	1715901	-		ribosomal protein L11 methyltransferase	CC_1526	ORF mapped by Ribosome profiling	LC-MS verified	Start codon verified by LC-MS	ATG
ORF_01598	CCNA_01595	1715941	1716435	-		hypothetical protein	CC_1527				ATG
ORF_01599	CCNA_01596	1716478	1718895	-	uvrD	DNA helicase II	CC_1528	ORF mapped by Ribosome profiling	LC-MS verified		ATG
ORF_01600	CCNA_01597	1718983	1719228	-		RHH DNA-binding protein		ORF mapped by Ribosome profiling			ATG
ORF_01601	CCNA_01598	1719348	1720859	+		pyridine nucleotide-disulfide oxidoreductase	CC_1529	ORF mapped by Ribosome profiling	LC-MS verified		ATG
ORF_01602	CCNA_01599	1720927	1721103	-		conserved hypothetical protein	CC_1530	ORF mapped by Ribosome profiling			ATG
ORF_01603	CCNA_01600	1721109	1722017	-		Methane oxygenase, PmoA family	CC_1531	ORF mapped by Ribosome profiling	LC-MS verified		ATG
ORF_01604	CCNA_01601	1722154	1722390	+		conserved hypothetical protein	CC_1532	ORF mapped by Ribosome profiling	LC-MS verified		ATG
ORF_01605	CCNA_01602	1722517	1723155	+		glutathione S-transferase	CC_1533	ORF mapped by Ribosome profiling	LC-MS verified	Start codon verified by LC-MS	TTG
ORF_01606	CCNA_01603	1723294	1724496	-		aspartate aminotransferase	CC_1534	ORF mapped by Ribosome profiling	LC-MS verified	Start codon verified by LC-MS	ATG
ORF_01607	CCNA_01604	1724760	1725353	+		hypothetical protein	CC_1535				ATG
ORF_01608	CCNA_01605	1725350	1725889	-		NADPH-dependent FMN reductase family protein	CC_1536	ORF mapped by Ribosome profiling	LC-MS verified	Start codon verified by LC-MS	ATG
ORF_01609	CCNA_01606	1725900	1726562	-		Soj/ParA-related ATPase protein	CC_1537	ORF mapped by Ribosome profiling			GTG
ORF_01610	CCNA_01607	1726781	1727500	+		SNARE associated protein family	CC_1538	ORF mapped by Ribosome profiling	LC-MS verified		GTG
ORF_01611	CCNA_01608	1727463	1728137	-		TetR-family transcriptional regulator	CC_1539	ORF mapped by Ribosome profiling			ATG
ORF_01612	CCNA_01609	1728187	1730142	+		alkyl sulfatase	CC_1540	ORF mapped by Ribosome profiling	LC-MS verified		ATG
ORF_01614	CCNA_01610	1730384	1731958	+		2-isopropylmalate synthase	CC_1541	ORF mapped by Ribosome profiling	LC-MS verified	Start codon verified by LC-MS	ATG
ORF_01615	CCNA_01611	1732085	1732963	+		transporter, drug/metabolite exporter family	CC_1542	ORF mapped by Ribosome profiling			TTG
ORF_01616	CCNA_01612	1733317	1734360	+	mreB	rod shape-determining protein MreB	CC_1543	ORF mapped by Ribosome profiling	LC-MS verified	Start codon verified by LC-MS	ATG
ORF_01617	CCNA_01613	1734410	1735450	+	mreC	rod shape-determining protein MreC	CC_1544	ORF mapped by Ribosome profiling	LC-MS verified		GTG
ORF_01618	CCNA_01614	1735447	1735962	+		conserved hypothetical protein	CC_1545	ORF mapped by Ribosome profiling			ATG
ORF_01619	CCNA_01615	1735967	1737985	+		cell elongation specific D,D-transpeptidase	CC_1546	ORF mapped by Ribosome profiling	LC-MS verified		ATG
ORF_01620	CCNA_01616	1737982	1739139	+	rodA	rod shape-determining protein RodA	CC_1547	ORF mapped by Ribosome profiling	LC-MS verified		ATG
ORF_01621	CCNA_01617	1739139	1739690	+		acetyltransferase	CC_1548				ATG
ORF_01622	CCNA_01618	1739738	1740415	-		uracil-DNA glycosylase	CC_1549	ORF mapped by Ribosome profiling	LC-MS verified		ATG
ORF_01623	CCNA_01619	1740418	1741014	-		NYN domain protein	CC_1550	ORF mapped by Ribosome profiling	LC-MS verified	Start codon verified by LC-MS	GTG
ORF_01624	CCNA_01620	1741064	1741558	+		2-amino-4-hydroxy-6- hydroxymethyldihydropteridine pyrophosphokinase	CC_1551	ORF mapped by Ribosome profiling			GTG
ORF_01625	CCNA_01621	1741687	1742046	+		DNA-directed RNA polymerase omega chain	CC_1552	ORF mapped by Ribosome profiling	LC-MS verified	Start codon verified by LC-MS	ATG
ORF_01626	CCNA_01622	1742148	1744376	+	spoT	Rsh ppGpp hydrolase-synthetase	CC_1553	ORF mapped by Ribosome profiling	LC-MS verified		TTG
ORF_01627	CCNA_01623	1744514	1744933	-		phosphohydrolase, MutT/nudix family	CC_1554	ORF mapped by Ribosome profiling	LC-MS verified		ATG
ORF_01628	CCNA_01624	1745014	1745598	+		orotate phosphoribosyltransferase	CC_1555	ORF mapped by Ribosome profiling	LC-MS verified	Start codon verified by LC-MS	ATG
ORF_01629	CCNA_01625	1745770	1747389	-		aminobenzoyl-glutamate utilization protein B	CC_1556	ORF mapped by Ribosome profiling	LC-MS verified		ATG
ORF_01630	CCNA_01626	1747568	1748332	+		pyridoxal phosphate biosynthetic protein pdxJ	CC_1557	ORF mapped by Ribosome profiling	LC-MS verified		ATG
ORF_01631	CCNA_01627	1748329	1748730	+	acpS	Holo-(acyl-carrier protein) synthase	CC_1558	ORF mapped by Ribosome profiling	LC-MS verified		GTG
ORF_01632	CCNA_01628	1748742	1749035	+		hypothetical protein		ORF mapped by Ribosome profiling	LC-MS verified		GTG
ORF_01633	CCNA_01629	1749159	1750004	+		signal peptidase I	CC_1559	ORF mapped by Ribosome profiling	LC-MS verified		ATG
ORF_01634	CCNA_01630	1750026	1750721	+		ribonuclease III	CC_1560	ORF mapped by Ribosome profiling	LC-MS verified		ATG
ORF_01635	CCNA_01632	1751025	1751486	-		hypothetical protein		ORF mapped by Ribosome profiling			ATG
ORF_01636	CCNA_01633	1751636	1752586	+	era	GTP-binding protein era	CC_1562	ORF mapped by Ribosome profiling	LC-MS verified		ATG
ORF_01637	CCNA_01634	1752579	1753430	+		arylamine N-acetyltransferase	CC_1563	ORF mapped by Ribosome profiling	LC-MS verified	Start codon verified by LC-MS	ATG
ORF_01638	CCNA_01635	1753433	1754164	+		DNA repair protein recO	CC_1564		LC-MS verified		CTG
ORF_01639	CCNA_01636	1754218	1755804	+		alkaline phosphatase	CC_1565	ORF mapped by Ribosome profiling	LC-MS verified		ATG
ORF_01640	CCNA_01637	1755866	1758145	+		topoisomerase IV subunit A	CC_1566	ORF mapped by Ribosome profiling	LC-MS verified		ATG
ORF_01641	CCNA_01638	1758142	1759530	+		beta-lactamase family protein	CC_1567	ORF mapped by Ribosome profiling	LC-MS verified		ATG
ORF_01642	CCNA_01639	1759642	1760952	+		beta-lactamase family protein	CC_1568	ORF mapped by Ribosome profiling	LC-MS verified		TTG
ORF_01643	CCNA_01640	1760990	1761952	+		quinone oxidoreductase	CC_1569	ORF mapped by Ribosome profiling	LC-MS verified		ATG
ORF_01644	CCNA_01641	1761961	1762896	+		2-nitropropane dioxygenase family protein	CC_1570	ORF mapped by Ribosome profiling	LC-MS verified		ATG
ORF_01645	CCNA_01642	1762909	1763676	+		gluconate 5-dehydrogenase	CC_1571	ORF mapped by Ribosome profiling	LC-MS verified	Start codon verified by LC-MS	ATG
ORF_01646	CCNA_01643	1763716	1764555	-		arginine-tRNA-protein transferase	CC_1572	ORF mapped by Ribosome profiling	LC-MS verified		GTG
ORF_01647	CCNA_01644	1764656	1765552	-		chemotaxis motB protein	CC_1573	ORF mapped by Ribosome profiling	LC-MS verified	Start codon verified by LC-MS	ATG
ORF_01648	CCNA_01645	1765667	1766527	+		3-hydroxyisobutyrate dehydrogenase	CC_1574	ORF mapped by Ribosome profiling	LC-MS verified	Start codon verified by LC-MS	ATG
ORF_01649	CCNA_01646	1766524	1767183	-		dethiobiotin synthetase	CC_1575	ORF mapped by Ribosome profiling	LC-MS verified		GTG
ORF_01650	CCNA_01647	1767180	1768334	-		8-amino-7-oxononanoate synthase	CC_1576	ORF mapped by Ribosome profiling	LC-MS verified		ATG
ORF_01651	CCNA_01648	1768405	1769667	+		adenosylmethionine-8-amino-7-oxononanoate	CC_1577	ORF mapped by Ribosome profiling	LC-MS verified		ATG
ORF_01652	CCNA_01649	1769664	1770605	+		transporter, drug/metabolite exporter family	CC_1578	ORF mapped by Ribosome profiling			TTG
ORF_01653	CCNA_01650	1770655	1771179	-		copper/zinc superoxide dismutase	CC_1579	ORF mapped by Ribosome profiling	LC-MS verified		ATG
ORF_01654	CCNA_01651	1771304	1774063	+		DNA gyrase subunit A	CC_1580	ORF mapped by Ribosome profiling	LC-MS verified	Start codon verified by LC-MS	TTG
ORF_01655	CCNA_01652	1774090	1774581	+		phosphopantetheine adenylyltransferase	CC_1581	ORF mapped by Ribosome profiling	LC-MS verified	Start codon verified by LC-MS	ATG
ORF_01656	CCNA_01653	1774739	1775572	+		cyclophilin-type peptidylprolyl cis-trans isomerase	CC_1582	ORF mapped by Ribosome profiling	LC-MS verified		ATG
ORF_01657	CCNA_01654	1775569	1776417	+		cyclophilin-type peptidylprolyl cis-trans isomerase	CC_1583	ORF mapped by Ribosome profiling	LC-MS verified		ATG
ORF_01658	CCNA_01655	1776509	1776976	+		cyclophilin-type peptidylprolyl cis-trans isomerase	CC_1584	ORF mapped by Ribosome profiling	LC-MS verified	Start codon verified by LC-MS	ATG
ORF_01659	CCNA_01656	1777143	1778120	-		endonuclease/exonuclease/phosphatase family protein	CC_1585	ORF mapped by Ribosome profiling	LC-MS verified		ATG
ORF_01660	CCNA_01657	1778162	1778806	-		hypothetical protein	CC_1586	ORF mapped by Ribosome profiling			ATG
ORF_01661	CCNA_01658	1778893	1779993	+		S-adenosylmethionine:tRNA ribosyltransferase-isomerase	CC_1587	ORF mapped by Ribosome profiling	LC-MS verified		ATG
ORF_01662	CCNA_01659	1779993	1781108	+		queuine tRNA-ribosyltransferase	CC_1588	ORF mapped by Ribosome profiling	LC-MS verified	Start codon verified by LC-MS	ATG
ORF_01663	CCNA_01660	1781219	1781911	-		conserved hypothetical protein	CC_1589	ORF mapped by Ribosome profiling	LC-MS verified		ATG
ORF_01664	CCNA_01663	1782651	1784363	+		potassium-transporting ATPase A chain	CC_1591				ATG
ORF_01665	CCNA_01664	1784375	1786435	+		potassium-transporting ATPase B chain	CC_1592		LC-MS verified		ATG
ORF_01666	CCNA_01665	1786463	1787056	+		potassium-transporting ATPase C chain	CC_1593	ORF mapped by Ribosome profiling			ATG
ORF_01667	CCNA_01666	1787056	1789734	+	kdpD	osmosensitive K+ channel histidine kinase kdpD	CC_1594		LC-MS verified		GTG
ORF_01668	CCNA_01667	1789742	1790440	+	kdpE	two-component response regulator kdpE	CC_1595	ORF mapped by Ribosome profiling	LC-MS verified		ATG
ORF_01669	CCNA_01668	1790704	1791576	+		sulfate transport system permease protein cysT	CC_1596	ORF mapped by Ribosome profiling	LC-MS verified	Start codon verified by LC-MS	ATG
ORF_01670	CCNA_01669	1791576	1792433	+		sulfate transport system permease protein cysW	CC_1597	ORF mapped by Ribosome profiling			ATG
ORF_01671	CCNA_01670	1792450	1793469	+		sulfate transport ATP-binding protein cysA	CC_1598	ORF mapped by Ribosome profiling	LC-MS verified		ATG
ORF_01672	CCNA_01671	1793574	1793930	+	dgrA	diguanylate receptor protein dgrA	CC_1599	ORF mapped by Ribosome profiling	LC-MS verified		ATG
ORF_01673	CCNA_01672	1794029	1795006	-		transglutaminase-like enzyme	CC_1600	ORF mapped by Ribosome profiling	LC-MS verified		GTG
ORF_01674	CCNA_01673	1795018	1795965	-		alphaE superfamily protein	CC_1601	ORF mapped by Ribosome profiling	LC-MS verified		ATG
ORF_01675	CCNA_01674	1795962	1797482	-		circularly permuted ATP-grasp type 2 protein	CC_1602	ORF mapped by Ribosome profiling	LC-MS verified		GTG
ORF_01676	CCNA_01675	1797735	1799519	+		outer membrane protein	CC_1603	ORF mapped by Ribosome profiling	LC-MS verified		TTG
ORF_01677	CCNA_01676	1799591	1803712	+		conserved hypothetical protein	CC_1604	ORF mapped by Ribosome profiling	LC-MS verified		GTG
ORF_01678	CCNA_01677	1803814	1805058	+		carboxypeptidase G2 precursor	CC_1605	ORF mapped by Ribosome profiling	LC-MS verified		ATG
ORF_01679	CCNA_01678	1805059	1806063	+		arginine N-succinyltransferase, beta chain	CC_1606	ORF mapped by Ribosome profiling	LC-MS verified	Start codon verified by LC-MS	ATG
ORF_01680	CCNA_01679	1806060	1807517	+		succinylglutamic semialdehyde dehydrogenase	CC_1607	ORF mapped by Ribosome profiling	LC-MS verified	Start codon verified by LC-MS	ATG
ORF_01681	CCNA_01680	1807514	1808854	+		succinylarginine dihydrolase	CC_1608	ORF mapped by Ribosome profiling	LC-MS verified		GTG
ORF_01682	CCNA_01681	1808851	1809357	+		RimI-like acetyltransferase	CC_1609	ORF mapped by Ribosome profiling	LC-MS verified		ATG
ORF_01683	CCNA_01682	1809354	1810292	-		LytT-family transcriptional regulator	CC_1610	ORF mapped by Ribosome profiling			ATG
ORF_01684	CCNA_01683	1810291	1811511	+		acetyltransferase family protein	CC_1611	ORF mapped by Ribosome profiling			ATG
ORF_01685	CCNA_01684	1811466	1812350	-		phenylalanine-4-hydroxylase	CC_1612	ORF mapped by Ribosome profiling	LC-MS verified		ATG
ORF_01686	CCNA_01685	1812515	1812844	-		hemimethylated DNA-binding protein yccV	CC_1613	ORF mapped by Ribosome profiling	LC-MS verified		ATG
ORF_01687	CCNA_01686	1813006	1814112	+		exopolyphosphatase GppA	CC_1614	ORF mapped by Ribosome profiling	LC-MS verified		ATG
ORF_01688	CCNA_01687	1814109	1814819	+		FtsJ-family 23S rRNA methylase	CC_1615	ORF mapped by Ribosome profiling	LC-MS verified		ATG
ORF_01689	CCNA_01688	1814816	1815859	+		potassium channel protein	CC_1616	ORF mapped by Ribosome profiling	LC-MS verified		GTG
ORF_01690	CCNA_01689	1815952	1817415	+		inosine-5'-monophosphate dehydrogenase	CC_1617	ORF mapped by Ribosome profiling	LC-MS verified		ATG
ORF_01691	CCNA_01690	1817419	1817814	+		MAPEG family membrane protein	CC_1618	ORF mapped by Ribosome profiling			ATG
ORF_01692	CCNA_01691	1817814	1819091	+		tRNA/rRNA methyltransferase	CC_1619	ORF mapped by Ribosome profiling	LC-MS verified		ATG
ORF_01693	CCNA_01692	1819124	1820686	+		GMP synthase GuaA	CC_1620	ORF mapped by Ribosome profiling	LC-MS verified		ATG
ORF_01694	CCNA_01693	1820814	1821710	-		LysR-family transcriptional regulator	CC_1621	ORF mapped by Ribosome profiling			ATG
ORF_01695	CCNA_01694	1821724	1823658	-		CocE/NonD family hydrolase	CC_1622				TTG
ORF_01696	CCNA_01695	1823677	1826589	-		TonB-dependent outer membrane receptor	CC_1623		LC-MS verified		ATG
ORF_01697	CCNA_01696	1826794	1828470	-		aminobenzoyl-glutamate transport protein	CC_1624				ATG
ORF_01698	CCNA_01697	1828520	1829644	+		putative poly-gamma-glutamate capsule biosynthesis protein	CC_1625				TTG
ORF_01699	CCNA_01698	1829731	1830516	+		endo-1,3-1,4-beta glucanase-related protein	CC_1626	ORF mapped by Ribosome profiling	LC-MS verified		ATG
ORF_01700	CCNA_01699	1830513	1831520	-		LacI-family transcriptional regulator	CC_1627	ORF mapped by Ribosome profiling	LC-MS verified		ATG
ORF_01701	CCNA_01700	1831698	1832939	+		nucleoside permease	CC_1628	ORF mapped by Ribosome profiling			ATG
ORF_01702	CCNA_01701	1832940	1833926	+		xylose isomerase family protein	CC_1629	ORF mapped by Ribosome profiling	LC-MS verified		ATG
ORF_01703	CCNA_01702	1833926	1835056	+		NAD-dependent oxidoreductase	CC_1630		LC-MS verified		ATG
ORF_01704	CCNA_01703	1835056	1836111	+		IolE-related protein	CC_1631	ORF mapped by Ribosome profiling	LC-MS verified		ATG
ORF_01705	CCNA_01704	1836139	1836501	+		cytochrome c	CC_1632	ORF mapped by Ribosome profiling	LC-MS verified		TTG
ORF_01706	CCNA_01705	1836721	1837566	-		conserved hypothetical protein	CC_1633	ORF mapped by Ribosome profiling	LC-MS verified		ATG
ORF_01707	CCNA_01706	1837718	1839457	+		BetA-family choline dehydrogenase	CC_1634	ORF mapped by Ribosome profiling	LC-MS verified		ATG
ORF_01708	CCNA_01707	1839457	1840005	+		gluconate 2-dehydrogenase subunit 3-family protein	CC_1635	ORF mapped by Ribosome profiling			ATG
ORF_01709	CCNA_01708	1840110	1840661	+		conserved hypothetical protein	CC_1636	ORF mapped by Ribosome profiling	LC-MS verified		GTG
ORF_01710	CCNA_01709	1840745	1841074	-		hypothetical protein	CC_1637	ORF mapped by Ribosome profiling			ATG
ORF_01711	CCNA_01710	1841077	1842606	-		BetA-family choline dehydrogenase	CC_1638	ORF mapped by Ribosome profiling	LC-MS verified		ATG
ORF_01712	CCNA_01711	1842780	1844255	-		MecR antirepressor / ankyrin repeat family protein	CC_1639	ORF mapped by Ribosome profiling	LC-MS verified		ATG
ORF_01713	CCNA_01712	1844245	1844628	-		CopY/TcrY family transcriptional repressor	CC_1640	ORF mapped by Ribosome profiling	LC-MS verified		ATG
ORF_01714	CCNA_01713	1844752	1845330	+		2'-5' RNA ligase family protein	CC_1641	ORF mapped by Ribosome profiling	LC-MS verified		ATG
ORF_01716	CCNA_01714	1845426	1845773	+		Spx/MgsR-related protein	CC_1642	ORF mapped by Ribosome profiling	LC-MS verified		ATG
ORF_01717	CCNA_01715	1845879	1846565	+		GPH-family phosphatase	CC_1643	ORF mapped by Ribosome profiling	LC-MS verified		ATG
ORF_01718	CCNA_01716	1846602	1846787	+		hypothetical protein	CC_1644	ORF mapped by Ribosome profiling			GTG
ORF_01719	CCNA_01717	1846800	1847210	+		hypothetical protein	CC_1645	ORF mapped by Ribosome profiling	LC-MS verified		ATG
ORF_01720	CCNA_01718	1847210	1847725	+		RNA polymerase ECF sigma factor	CC_1646	ORF mapped by Ribosome profiling			ATG
ORF_01721	CCNA_01719	1847722	1848030	+		hypothetical protein	CC_1647	ORF mapped by Ribosome profiling			ATG
ORF_01723	CCNA_01721	1848549	1849133	+		RNA polymerase ECF sigma factor	CC_1649	ORF mapped by Ribosome profiling	LC-MS verified		TTG
ORF_01724	CCNA_01722	1849102	1849506	+		conserved hypothetical protein	CC_1650	ORF mapped by Ribosome profiling	LC-MS verified		ATG
ORF_01725	CCNA_01723	1849599	1850426	+		3-methyl-2-oxobutanoate hydroxymethyltransferase	CC_1651	ORF mapped by Ribosome profiling	LC-MS verified		CTG
ORF_01726	CCNA_01724	1850579	1851331	+		conserved hypothetical membrane protein	CC_1652	ORF mapped by Ribosome profiling	LC-MS verified		GTG
ORF_01727	CCNA_01725	1851328	1852758	+	bamB	beta-barrel assembly machine (BAM) protein BamB	CC_1653	ORF mapped by Ribosome profiling	LC-MS verified		ATG
ORF_01728	CCNA_01726	1852884	1854650	+		EngA-subfamily GTPase protein	CC_1654	ORF mapped by Ribosome profiling	LC-MS verified	Start codon verified by LC-MS	ATG
ORF_01729	CCNA_01727	1854729	1856234	-		methyl-accepting chemotaxis protein	CC_1655	ORF mapped by Ribosome profiling	LC-MS verified		ATG
ORF_01730	CCNA_01728	1856420	1857175	-		short chain dehydrogenase	CC_1656	ORF mapped by Ribosome profiling	LC-MS verified	Start codon verified by LC-MS	ATG
ORF_01731	CCNA_01729	1857224	1858237	-		transporter, sodium/bile acid symporter family	CC_1657	ORF mapped by Ribosome profiling			TTG
ORF_01732	CCNA_01730	1858257	1859759	-		amidophosphoribosyltransferase	CC_1658	ORF mapped by Ribosome profiling	LC-MS verified		ATG
ORF_01733	CCNA_01731	1859756	1860373	-		colicin V production protein CvpA	CC_1659	ORF mapped by Ribosome profiling	LC-MS verified		GTG
ORF_01734	CCNA_01732	1860370	1861752	-		DNA repair protein RadA	CC_1660	ORF mapped by Ribosome profiling	LC-MS verified		ATG
ORF_01735	CCNA_01733	1861826	1862920	-		alanine racemase	CC_1661	ORF mapped by Ribosome profiling	LC-MS verified	Start codon verified by LC-MS	GTG
ORF_01736	CCNA_01734	1862960	1863646	-		MarC family integral membrane protein	CC_1662	ORF mapped by Ribosome profiling			ATG
ORF_01737	CCNA_01735	1863704	1864189	-		PaaI thioesterase family protein	CC_1663				ATG
ORF_01738	CCNA_01736	1864287	1864886	+		TetR-family transcriptional regulator	CC_1664	ORF mapped by Ribosome profiling			ATG
ORF_01739	CCNA_01737	1864901	1866424	-		replicative DNA helicase	CC_1665	ORF mapped by Ribosome profiling	LC-MS verified		GTG
ORF_01740	CCNA_01738	1866634	1869063	-		TonB-dependent outer membrane receptor	CC_1666	ORF mapped by Ribosome profiling	LC-MS verified		ATG
ORF_01741	CCNA_01739	1869268	1869852	-		LSU ribosomal protein L9P	CC_1667	ORF mapped by Ribosome profiling	LC-MS verified	Start codon verified by LC-MS	ATG
ORF_01742	CCNA_01740	1869866	1870144	-		SSU ribosomal protein S18P	CC_1668	ORF mapped by Ribosome profiling	LC-MS verified	Start codon verified by LC-MS	ATG
ORF_01743	CCNA_01741	1870159	1870539	-		SSU ribosomal protein S6P	CC_1669	ORF mapped by Ribosome profiling	LC-MS verified	Start codon verified by LC-MS	ATG
ORF_01744	CCNA_01742	1870808	1871467	+		hypothetical protein	CC_1670	ORF mapped by Ribosome profiling			ATG
ORF_01745	CCNA_01743	1871442	1872251	-		sterol desaturase family protein	CC_1671				ATG
ORF_01746	CCNA_01744	1872325	1873437	-		AraC-family transcriptional regulator	CC_1672				ATG
ORF_01747	CCNA_01745	1873509	1874042	-		thioredoxin peroxidase	CC_1673	ORF mapped by Ribosome profiling	LC-MS verified		ATG
ORF_01748	CCNA_01746	1874210	1875154	+		malonyl-CoA-(acyl-carrier-protein) transacylase FabD	CC_1674	ORF mapped by Ribosome profiling	LC-MS verified	Start codon verified by LC-MS	ATG
ORF_01749	CCNA_01747	1875173	1875913	+		3-oxoacyl-(acyl-carrier protein) reductase	CC_1675	ORF mapped by Ribosome profiling	LC-MS verified	Start codon verified by LC-MS	ATG
ORF_01750	CCNA_01748	1875935	1876864	+		methyltransferase	CC_1676	ORF mapped by Ribosome profiling	LC-MS verified		TTG
ORF_01751	CCNA_01749	1877029	1877265	+		acyl carrier protein	CC_1677	ORF mapped by Ribosome profiling	LC-MS verified		ATG
ORF_01752	CCNA_01750	1877432	1878712	+		3-oxoacyl-(acyl-carrier-protein) synthase II	CC_1678	ORF mapped by Ribosome profiling	LC-MS verified		ATG
ORF_01753	CCNA_01751	1878709	1879809	+		aminodeoxychorismate lyase	CC_1679	ORF mapped by Ribosome profiling	LC-MS verified		GTG
ORF_01754	CCNA_01752	1879813	1880694	+		YicC-family protein	CC_1680	ORF mapped by Ribosome profiling	LC-MS verified	Start codon verified by LC-MS	ATG
ORF_01755	CCNA_01753	1880687	1881328	+	gmk	guanylate kinase	CC_1681	ORF mapped by Ribosome profiling	LC-MS verified		TTG
ORF_01756	CCNA_01754	1881367	1881672	-		transglycosylase associated protein	CC_1682	ORF mapped by Ribosome profiling			TTG
ORF_01757	CCNA_01755	1881785	1883437	-		two component sensor histidine kinase	CC_1683	ORF mapped by Ribosome profiling	LC-MS verified		GTG
ORF_01758	CCNA_01756	1883535	1883654	-		hypothetical protein	CC_1684	ORF mapped by Ribosome profiling			GTG
ORF_01759	CCNA_01757	1883718	1884548	-		dimethyladenosine transferase	CC_1685	ORF mapped by Ribosome profiling	LC-MS verified		ATG
ORF_01760	CCNA_01758	1884593	1885594	-	pdxA	4-hydroxythreonine-4-phosphate dehydrogenase	CC_1686	ORF mapped by Ribosome profiling	LC-MS verified	Start codon verified by LC-MS	GTG
ORF_01761	CCNA_01759	1885591	1886940	-		peptidyl-prolyl cis-trans isomerase	CC_1688	ORF mapped by Ribosome profiling	LC-MS verified		ATG
ORF_01762	CCNA_01760	1887107	1889536	-		OstA-like organic solvent tolerance protein	CC_1689	ORF mapped by Ribosome profiling	LC-MS verified		ATG
ORF_01763	CCNA_01761	1889529	1890635	-		YjgP/YjgQ family membrane permease	CC_1690	ORF mapped by Ribosome profiling	LC-MS verified		ATG
ORF_01764	CCNA_01762	1890632	1891771	-		YjgP/YjgQ family membrane permease	CC_1691	ORF mapped by Ribosome profiling	LC-MS verified		ATG
ORF_01765	CCNA_01763	1891999	1893480	+		multifunctional aminopeptidase	CC_1692	ORF mapped by Ribosome profiling	LC-MS verified	Start codon verified by LC-MS	ATG
ORF_01766	CCNA_01764	1893601	1894062	+		DNA polymerase III, chi subunit	CC_1693	ORF mapped by Ribosome profiling	LC-MS verified		ATG
ORF_01767	CCNA_01765	1894059	1894400	+		peptidase inhibitor, I78 family	CC_1694	ORF mapped by Ribosome profiling	LC-MS verified		ATG
ORF_01768	CCNA_01766	1894443	1895228	-		CsgG-related curli protein	CC_1695	ORF mapped by Ribosome profiling	LC-MS verified		CTG
ORF_01769	CCNA_01767	1895423	1895821	+		cytochrome C family protein	CC_1696	ORF mapped by Ribosome profiling			ATG
ORF_01770	CCNA_01768	1895834	1896232	-		hypothetical protein	CC_1697	ORF mapped by Ribosome profiling			ATG
ORF_01771	CCNA_01769	1896310	1898175	-		ABC transporter ATP-binding protein	CC_1698	ORF mapped by Ribosome profiling	LC-MS verified		ATG
ORF_01772	CCNA_01770	1898272	1898691	+		nucleoside diphosphate kinase	CC_1699	ORF mapped by Ribosome profiling	LC-MS verified	Start codon verified by LC-MS	GTG
ORF_01773	CCNA_01771	1898688	1898930	-		hypothetical protein					GTG
ORF_01774	CCNA_01772	1899035	1899412	+		conserved hypothetical membrane protein					GTG
ORF_01775	CCNA_01773	1899409	1900026	-		SNARE-associated family membrane protein	CC_1701	ORF mapped by Ribosome profiling			ATG
ORF_01776	CCNA_01774	1900105	1900686	-		phosphoribosylglycinamide formyltransferase	CC_1702	ORF mapped by Ribosome profiling	LC-MS verified		ATG
ORF_01777	CCNA_01775	1900847	1901872	-		phosphoribosylformylglycinamidine cyclo-ligase	CC_1703	ORF mapped by Ribosome profiling	LC-MS verified	Start codon verified by LC-MS	ATG
ORF_01778	CCNA_01776	1901998	1903167	+		ribonuclease D	CC_1704	ORF mapped by Ribosome profiling	LC-MS verified		ATG
ORF_01779	CCNA_01777	1903417	1905099	+		hybrid sensor histidine kinase/receiver domain protein	CC_1705	ORF mapped by Ribosome profiling	LC-MS verified		ATG
ORF_01780	CCNA_01778	1905204	1906496	+		penicillin-binding protein	CC_1706	ORF mapped by Ribosome profiling			GTG
ORF_01781	CCNA_01779	1906529	1906798	-		hypothetical protein	CC_1707	ORF mapped by Ribosome profiling	LC-MS verified		GTG
ORF_01782	CCNA_01780	1906954	1908453	-	ppx1	exopolyphosphatase	CC_1708	ORF mapped by Ribosome profiling	LC-MS verified		ATG
ORF_01783	CCNA_01781	1908544	1908939	-		hypothetical protein	CC_1709				GTG
ORF_01784	CCNA_01782	1908936	1911152	-	ppk1	polyphosphate kinase 1	CC_1710	ORF mapped by Ribosome profiling	LC-MS verified	Start codon verified by LC-MS	ATG
ORF_01785	CCNA_01783	1911358	1912050	-	hdaA	chromosome replication regulator protein HdaA	CC_1711	ORF mapped by Ribosome profiling	LC-MS verified	Start codon verified by LC-MS	TTG
ORF_01786	CCNA_01784	1912227	1912619	-		hypothetical protein	CC_1712	ORF mapped by Ribosome profiling	LC-MS verified		TTG
ORF_01787	CCNA_01785	1912486	1913097	-		hypothetical protein	CC_1713	ORF mapped by Ribosome profiling			ATG
ORF_01788	CCNA_01786	1913996	1914736	+		EcsC family protein	CC_1715	ORF mapped by Ribosome profiling	LC-MS verified		ATG
ORF_01789	CCNA_01787	1914921	1915856	-		transposase					GTG
ORF_01790	CCNA_01788	1916111	1916470	-		hypothetical protein	CC_1717				ATG
ORF_01791	CCNA_01789	1916649	1917164	-		acetyltransferase, GNAT family	CC_1718	ORF mapped by Ribosome profiling	LC-MS verified		ATG
ORF_01792	CCNA_01790	1917304	1917771	+		protein translocase subunit secG	CC_1719	ORF mapped by Ribosome profiling	LC-MS verified		ATG
ORF_01793	CCNA_01791	1917887	1919539	+		CTP synthase	CC_1720	ORF mapped by Ribosome profiling	LC-MS verified		ATG
ORF_01794	CCNA_01792	1919654	1919836	+		LSU ribosomal protein L32P	CC_1721	ORF mapped by Ribosome profiling	LC-MS verified		ATG
ORF_01795	CCNA_01793	1919960	1920958	+		aspartate protease	CC_1722				ATG
ORF_01796	CCNA_01794	1920971	1921741	-		enoyl-CoA hydratase/isomerase family	CC_1723	ORF mapped by Ribosome profiling			ATG
ORF_01797	CCNA_01795	1921855	1923135	+		phosphopyruvate hydratase	CC_1724	ORF mapped by Ribosome profiling	LC-MS verified	Start codon verified by LC-MS	ATG
ORF_01798	CCNA_01797	1923489	1923791	+	ftsB	FtsB-related septum formation initiator	CC_1725	ORF mapped by Ribosome profiling			ATG
ORF_01799	CCNA_01799	1923957	1924988	+		pyruvate dehydrogenase E1 component alpha subunit	CC_1726	ORF mapped by Ribosome profiling	LC-MS verified		ATG
ORF_01800	CCNA_01800	1924985	1926337	+		pyruvate dehydrogenase E1 component beta subunit	CC_1727	ORF mapped by Ribosome profiling	LC-MS verified	Start codon verified by LC-MS	GTG
ORF_01801	CCNA_01801	1926343	1926795	+		hypothetical protein	CC_1728	ORF mapped by Ribosome profiling	LC-MS verified		GTG
ORF_01802	CCNA_01802	1926792	1926908	+		hypothetical protein		ORF mapped by Ribosome profiling			ATG
ORF_01803	CCNA_01803	1926921	1928207	+		pyruvate dehydrogenase complex, dihydrolipoamide acetyltransferase component	CC_1729	ORF mapped by Ribosome profiling	LC-MS verified	Start codon verified by LC-MS	ATG
ORF_01804	CCNA_01804	1928226	1928708	+		glutathione peroxidase	CC_1730	ORF mapped by Ribosome profiling	LC-MS verified		ATG
ORF_01805	CCNA_01805	1928791	1930191	+		dihydrolipoamide dehydrogenase	CC_1731	ORF mapped by Ribosome profiling	LC-MS verified	Start codon verified by LC-MS	ATG
ORF_01806	CCNA_01806	1930211	1931668	+		ferritin-like domain protein	CC_1732	ORF mapped by Ribosome profiling	LC-MS verified		ATG
ORF_01807	CCNA_01807	1931701	1933254	-		acyl-acyl carrier protein synthetase	CC_1733	ORF mapped by Ribosome profiling	LC-MS verified		ATG
ORF_01808	CCNA_01808	1933343	1934419	-		lysophospholipase L2	CC_1734	ORF mapped by Ribosome profiling	LC-MS verified		ATG
ORF_01809	CCNA_01809	1934502	1935479	+		lipoic acid synthetase	CC_1735	ORF mapped by Ribosome profiling	LC-MS verified	Start codon verified by LC-MS	ATG
ORF_01810	CCNA_01810	1935483	1935929	+		coenzyme Q-binding protein	CC_1736	ORF mapped by Ribosome profiling	LC-MS verified		TTG
ORF_01811	CCNA_01811	1935926	1936417	-		competence/damage-inducible protein CinA	CC_1737	ORF mapped by Ribosome profiling	LC-MS verified	Start codon verified by LC-MS	ATG
ORF_01812	CCNA_01812	1936456	1937604	-		2-C-methyl-D-erythritol 4-phosphate cytidylyltransferase/2-C-methyl-D-erythritol 2,4-cyclodiphosphate synthase	CC_1738	ORF mapped by Ribosome profiling	LC-MS verified		ATG
ORF_01813	CCNA_01813	1937704	1938711	+		tRNA-dihydrouridine synthase	CC_1739	ORF mapped by Ribosome profiling	LC-MS verified	Start codon verified by LC-MS	ATG
ORF_01814	CCNA_01814	1938708	1939829	+		nitrogen regulation protein ntrB	CC_1740	ORF mapped by Ribosome profiling	LC-MS verified		ATG
ORF_01815	CCNA_01815	1939826	1941247	+		nitrogen assimilation regulatory protein	CC_1741	ORF mapped by Ribosome profiling	LC-MS verified		ATG
ORF_01816	CCNA_01816	1941312	1943555	+		nitrogen regulation protein ntrY	CC_1742	ORF mapped by Ribosome profiling	LC-MS verified		ATG
ORF_01817	CCNA_01817	1943552	1944940	+		nitrogen assimilation regulatory protein ntrX	CC_1743	ORF mapped by Ribosome profiling	LC-MS verified	Start codon verified by LC-MS	ATG
ORF_01818	CCNA_01818	1944941	1945804	+		D-alanine aminotransferase	CC_1744	ORF mapped by Ribosome profiling	LC-MS verified		ATG
ORF_01819	CCNA_01819	1945962	1946210	+		RNA-binding protein, Hfq family	CC_1745	ORF mapped by Ribosome profiling	LC-MS verified	Start codon verified by LC-MS	ATG
ORF_01820	CCNA_01820	1946223	1947563	+		GTP-binding protein hflX	CC_1746	ORF mapped by Ribosome profiling	LC-MS verified		TTG
ORF_01821	CCNA_01821	1947560	1948387	-		MazG protein	CC_1747	ORF mapped by Ribosome profiling	LC-MS verified	Start codon verified by LC-MS	ATG
ORF_01822	CCNA_01822	1948350	1949762	-		melibiose carrier protein	CC_1748	ORF mapped by Ribosome profiling	LC-MS verified		ATG
ORF_01823	CCNA_01823	1950040	1950258	-		hypothetical protein					ATG
ORF_01824	CCNA_01824	1950334	1950669	-		hypothetical protein					ATG
ORF_01825	CCNA_01826	1951298	1953250	+		vitamin B12 receptor	CC_1750	ORF mapped by Ribosome profiling	LC-MS verified		ATG
ORF_01826	CCNA_01827	1953316	1954770	+	cobQ	cobyric acid synthase CobQ	CC_1751	ORF mapped by Ribosome profiling	LC-MS verified		ATG
ORF_01827	CCNA_01828	1954767	1955342	-		conserved hypothetical protein	CC_1752	ORF mapped by Ribosome profiling	LC-MS verified		ATG
ORF_01828	CCNA_01829	1955493	1956539	+		SalR-family ligand-binding transcriptional regulator	CC_1753	ORF mapped by Ribosome profiling	LC-MS verified		TTG
ORF_01829	CCNA_01830	1956674	1959535	+		TonB-dependent receptor	CC_1754	ORF mapped by Ribosome profiling	LC-MS verified		ATG
ORF_01830	CCNA_01831	1959650	1961173	+		tryptophan halogenase superfamily protein	CC_1755	ORF mapped by Ribosome profiling	LC-MS verified		TTG
ORF_01831	CCNA_01832	1961197	1963485	+		beta-glucosidase	CC_1756	ORF mapped by Ribosome profiling	LC-MS verified		ATG
ORF_01832	CCNA_01833	1963485	1964894	+		glucosylceramidase	CC_1757	ORF mapped by Ribosome profiling	LC-MS verified		ATG
ORF_01833	CCNA_01834	1965009	1967531	-		oxidoreductase	CC_1758	ORF mapped by Ribosome profiling	LC-MS verified		GTG
ORF_01834	CCNA_01835	1967528	1968214	-		ABC transporter ATP-binding protein	CC_1759	ORF mapped by Ribosome profiling	LC-MS verified	Start codon verified by LC-MS	ATG
ORF_01835	CCNA_01836	1968272	1968904	+		acyl-CoA thioesterase I/lysophospholipase	CC_1760	ORF mapped by Ribosome profiling	LC-MS verified		ATG
ORF_01836	CCNA_01837	1969053	1970081	-		transposase, IS30 family	CC_1761				ATG
ORF_01837	CCNA_01840	1970882	1972324	-		MerR-family transcriptional regulator	CC_1763	ORF mapped by Ribosome profiling	LC-MS verified		ATG
ORF_01838	CCNA_01841	1972490	1974109	+		isocitrate lyase	CC_1764	ORF mapped by Ribosome profiling	LC-MS verified		ATG
ORF_01839	CCNA_01842	1974143	1974370	+		hypothetical protein		ORF mapped by Ribosome profiling	LC-MS verified	Start codon verified by LC-MS	ATG
ORF_01840	CCNA_01843	1974451	1976028	+		malate synthase	CC_1765	ORF mapped by Ribosome profiling	LC-MS verified		ATG
ORF_01841	CCNA_01844	1976177	1976803	-		DNA integration/recombination/inversion protein	CC_1766				ATG
ORF_01842	CCNA_01845	1977086	1977619	-		two-component response regulator protein	CC_1767		LC-MS verified		ATG
ORF_01843	CCNA_01846	1977612	1978958	-		two-component sensor histidine kinase	CC_1768	ORF mapped by Ribosome profiling	LC-MS verified		ATG
ORF_01844	CCNA_01847	1978955	1979692	-		cytochrome c oxidase assembly protein Surf1	CC_1769	ORF mapped by Ribosome profiling	LC-MS verified		GTG
ORF_01845	CCNA_01848	1979689	1980078	-	qoxD	quinol cytochrome oxidase polypeptide IV	CC_1770	ORF mapped by Ribosome profiling			ATG
ORF_01846	CCNA_01849	1980075	1980701	-	qoxC	quinol cytochrome oxidase polypeptide III	CC_1771	ORF mapped by Ribosome profiling			ATG
ORF_01847	CCNA_01850	1980704	1982701	-	qoxB	quinol cytochrome oxidase polypeptide I	CC_1772	ORF mapped by Ribosome profiling			ATG
ORF_01848	CCNA_01851	1982720	1983781	-	qoxA	quinol cytochrome oxidase polypeptide II	CC_1773	ORF mapped by Ribosome profiling	LC-MS verified		ATG
ORF_01849	CCNA_01852	1983992	1985332	+		major facilitator superfamily transporter	CC_1774	ORF mapped by Ribosome profiling			ATG
ORF_01850	CCNA_01853	1985425	1985829	+		hypothetical protein	CC_1775	ORF mapped by Ribosome profiling			GTG
ORF_01851	CCNA_01854	1985974	1986639	+		GntR-family transcriptional regulator	CC_1776	ORF mapped by Ribosome profiling			ATG
ORF_01852	CCNA_01855	1986769	1987485	+		iron/manganese superoxide dismutase	CC_1777	ORF mapped by Ribosome profiling	LC-MS verified		ATG
ORF_01853	CCNA_01856	1987428	1989626	+		ferrichrome-iron receptor	CC_1778	ORF mapped by Ribosome profiling	LC-MS verified		GTG
ORF_01854	CCNA_01857	1989653	1990909	+		AraC-family transcriptional regulator	CC_1779		LC-MS verified		ATG
ORF_01855	CCNA_01858	1990867	1991769	+		AraC-family transcriptional regulator	CC_1780	ORF mapped by Ribosome profiling	LC-MS verified		ATG
ORF_01856	CCNA_01859	1991852	1993885	+		TonB-dependent receptor	CC_1781	ORF mapped by Ribosome profiling	LC-MS verified		ATG
ORF_01857	CCNA_01860	1993888	1995033	+		iron-regulated membrane protein	CC_1782				ATG
ORF_01858	CCNA_01861	1995291	1996484	+		hypothetical protein	CC_1783	ORF mapped by Ribosome profiling			TTG
ORF_01859	CCNA_01862	1996891	1997184	-		hypothetical protein	CC_1784				TTG
ORF_01860	CCNA_01863	1997194	1998630	-		outer membrane efflux protein	CC_1785	ORF mapped by Ribosome profiling	LC-MS verified		ATG
ORF_01861	CCNA_01864	1998726	1999349	+		TetR-family transcriptional regulator	CC_1786	ORF mapped by Ribosome profiling	LC-MS verified	Start codon verified by LC-MS	ATG
ORF_01862	CCNA_01865	1999438	2000526	+		periplasmic multidrug efflux lipoprotein precursor	CC_1787	ORF mapped by Ribosome profiling	LC-MS verified		ATG
ORF_01863	CCNA_01866	2000523	2003621	+	acrB4	cation/multidrug efflux pump acrB4	CC_1788	ORF mapped by Ribosome profiling	LC-MS verified		ATG
ORF_01865	CCNA_01868	2005193	2005987	-		2H phosphodiesterase family protein	CC_1790				GTG
ORF_01866	CCNA_01869	2005990	2008671	-		TonB-dependent receptor	CC_1791		LC-MS verified		ATG
ORF_01867	CCNA_01870	2008780	2009934	-		NagC-family transcriptional regulator	CC_1792	ORF mapped by Ribosome profiling	LC-MS verified		ATG
ORF_01869	CCNA_01873	2010241	2010474	+		magnesium and cobalt transport protein corA					TTG
ORF_01870	CCNA_01874	2010768	2012213	-		transposase	CC_1796				GTG
ORF_01871	CCNA_01875	2012838	2013983	+		acyl-CoA dehydrogenase, short-chain specific	CC_1798				ATG
ORF_01872	CCNA_01876	2014046	2015716	-		oxidoreductase	CC_1799				ATG
ORF_01873	CCNA_01877	2015915	2016775	+		acyl-CoA thioesterase II	CC_1800	ORF mapped by Ribosome profiling	LC-MS verified	Start codon verified by LC-MS	ATG
ORF_01874	CCNA_01878	2016779	2018377	-		long-chain-fatty-acid--CoA ligase	CC_1801				GTG
ORF_01875	CCNA_01879	2018600	2019703	+		NADH:flavin oxidoreductases, old yellow enzyme family	CC_1802				GTG
ORF_01876	CCNA_01880	2019780	2020523	+		3-ketoacyl-(acyl-carrier-protein) reductase FabG	CC_1803				ATG
ORF_01877	CCNA_01881	2020520	2021158	+		NAD-binding Rossmann superfamily protein	CC_1804				ATG
ORF_01878	CCNA_01882	2021155	2022036	+		SMP-30/gluconolaconase/LRE-like protein	CC_1805				ATG
ORF_01879	CCNA_01883	2022050	2023222	+		acyl-CoA dehydrogenase	CC_1806				ATG
ORF_01880	CCNA_01884	2023230	2024378	+		acyl-CoA dehydrogenase, short-chain specific	CC_1807				ATG
ORF_01881	CCNA_01885	2024476	2025252	-		short chain dehydrogenase	CC_1808	ORF mapped by Ribosome profiling	LC-MS verified		ATG
ORF_01882	CCNA_01886	2025426	2028326	-		TonB-dependent receptor	CC_1809				GTG
ORF_01883	CCNA_01888	2028496	2029269	+		IclR family HTH transcriptional regulator	CC_1811	ORF mapped by Ribosome profiling	LC-MS verified		ATG
ORF_01884	CCNA_01889	2029278	2030912	-		long-chain-fatty-acid--CoA ligase	CC_1812				ATG
ORF_01885	CCNA_01890	2031155	2032660	+		enoyl-CoA hydratase/isomerase family protein	CC_1813				ATG
ORF_01886	CCNA_01891	2032774	2033601	-		enoyl-CoA hydratase/carnithine racemase	CC_1814				ATG
ORF_01887	CCNA_01892	2033679	2035319	+		short chain dehydrogenase	CC_1816				GTG
ORF_01888	CCNA_01893	2035334	2035876	+		SnoaL-like domain protein	CC_1817				ATG
ORF_01889	CCNA_01894	2035926	2037557	-		FAD-NAD(P)-binding protein	CC_1818				ATG
ORF_01890	CCNA_01895	2037657	2039096	+		transporter, major facilitator superfamily	CC_1819				TTG
ORF_01891	CCNA_01896	2039570	2039776	-		hypothetical protein	CC_1820	ORF mapped by Ribosome profiling			ATG
ORF_01892	CCNA_01897	2040047	2040853	-		metal-dependent hydrolase	CC_1821	ORF mapped by Ribosome profiling	LC-MS verified	Start codon verified by LC-MS	ATG
ORF_01893	CCNA_01898	2040850	2041638	-		Mg-dependent Dnase TatD	CC_1822	ORF mapped by Ribosome profiling	LC-MS verified		GTG
ORF_01894	CCNA_01899	2041635	2042645	-		DNA polymerase III, delta' subunit	CC_1823	ORF mapped by Ribosome profiling	LC-MS verified		GTG
ORF_01895	CCNA_01900	2042642	2043268	-		thymidylate kinase	CC_1824	ORF mapped by Ribosome profiling	LC-MS verified	Start codon verified by LC-MS	GTG
ORF_01896	CCNA_01901	2043376	2044365	-		lipoprotein	CC_1825	ORF mapped by Ribosome profiling			ATG
ORF_01897	CCNA_01902	2044927	2045415	+		nickel-responsive regulator NikR	CC_1826	ORF mapped by Ribosome profiling			GTG
ORF_01898	CCNA_01903	2045412	2046251	+		urea carboxylase-associated protein 2	CC_1827				ATG
ORF_01899	CCNA_01904	2046262	2046888	+		urea carboxylase-associated protein 1	CC_1828				ATG
ORF_01900	CCNA_01905	2046899	2050522	+		urea carboxylase	CC_1829		LC-MS verified		ATG
ORF_01901	CCNA_01906	2050519	2052303	+		allophanate hydrolase	CC_1830				ATG
ORF_01902	CCNA_01907	2052344	2053105	-		ABC transporter ATP-binding protein	CC_1831				ATG
ORF_01903	CCNA_01908	2053105	2053920	-		ABC-type transporter, permease component	CC_1832				ATG
ORF_01904	CCNA_01909	2053976	2055085	-		ABC transporter substrate-binding protein	CC_1833	ORF mapped by Ribosome profiling			ATG
ORF_01905	CCNA_01910	2055307	2055426	-		ABC transporter substrate-binding protein		ORF mapped by Ribosome profiling			ATG
ORF_01906	CCNA_01911	2055562	2055933	-		glyoxalase family protein	CC_1834	ORF mapped by Ribosome profiling	LC-MS verified	Start codon verified by LC-MS	ATG
ORF_01907	CCNA_01912	2056129	2056449	-		protein ydhR precursor	CC_1835	ORF mapped by Ribosome profiling	LC-MS verified		ATG
ORF_01908	CCNA_01913	2056542	2056922	+		MarR-family transcriptional regulator	CC_1836	ORF mapped by Ribosome profiling			ATG
ORF_01909	CCNA_01914	2057017	2057925	+		16S rRNA m(2)G 1207 methyltransferase RsmC	CC_1837	ORF mapped by Ribosome profiling	LC-MS verified		ATG
ORF_01910	CCNA_01915	2057922	2058662	+		ribosomal small subunit pseudouridine synthase A	CC_1838	ORF mapped by Ribosome profiling	LC-MS verified		ATG
ORF_01912	CCNA_01916	2058860	2059846	-		ribonuclease BN	CC_1840	ORF mapped by Ribosome profiling	LC-MS verified		TTG
ORF_01913	CCNA_01917	2059987	2061114	-		alpha-methylacyl-CoA racemase	CC_1841	ORF mapped by Ribosome profiling	LC-MS verified		ATG
ORF_01914	CCNA_01918	2061343	2062668	+	popA	cyclic di-GMP effector protein PopA	CC_1842	ORF mapped by Ribosome profiling	LC-MS verified		TTG
ORF_01915	CCNA_01919	2062750	2063394	+		FrnE protein	CC_1843	ORF mapped by Ribosome profiling	LC-MS verified		ATG
ORF_01916	CCNA_01920	2063515	2066982	-	mfd	transcription-repair coupling factor Mfd	CC_1844	ORF mapped by Ribosome profiling	LC-MS verified		ATG
ORF_01917	CCNA_01921	2066987	2067280	-		Sdh5 family flavination protein	CC_1845	ORF mapped by Ribosome profiling	LC-MS verified	Start codon verified by LC-MS	ATG
ORF_01918	CCNA_01922	2067304	2068035	-		SAM-dependent methyltransferase	CC_1846				ATG
ORF_01919	CCNA_01923	2068157	2069710	+		ATP-dependent RNA helicase	CC_1847	ORF mapped by Ribosome profiling	LC-MS verified		ATG
ORF_01920	CCNA_01924	2069785	2070936	-		capsular polysaccharide biosynthesis protein	CC_1848	ORF mapped by Ribosome profiling	LC-MS verified		ATG
ORF_01921	CCNA_01925	2070969	2072426	-		coniferyl aldehyde dehydrogenase	CC_1849	ORF mapped by Ribosome profiling	LC-MS verified	Start codon verified by LC-MS	ATG
ORF_01922	CCNA_01926	2072620	2073681	+	dgcB	GGDEF diguanylate cyclase DgcB	CC_1850	ORF mapped by Ribosome profiling	LC-MS verified	Start codon verified by LC-MS	ATG
ORF_01923	CCNA_01927	2073818	2074621	+		enoyl-CoA hydratase	CC_1851	ORF mapped by Ribosome profiling	LC-MS verified		GTG
ORF_01924	CCNA_01928	2074608	2075018	-		conserved ACT domain protein	CC_1852	ORF mapped by Ribosome profiling			GTG
ORF_01925	CCNA_01929	2075015	2075419	-		conserved hypothetical protein	CC_1853	ORF mapped by Ribosome profiling	LC-MS verified	Start codon verified by LC-MS	ATG
ORF_01926	CCNA_01930	2075420	2076391	-		ADP-heptose LPS heptosyltransferase	CC_1854	ORF mapped by Ribosome profiling	LC-MS verified		ATG
ORF_01927	CCNA_01931	2076486	2077046	+		TetR-family transcriptional regulator	CC_1855				ATG
ORF_01928	CCNA_01932	2077043	2077861	+		1-acyl-sn-glycerol-3-phosphate acyltransferase	CC_1856	ORF mapped by Ribosome profiling	LC-MS verified		ATG
ORF_01929	CCNA_01933	2077966	2078166	-		hypothetical protein	CC_1857	ORF mapped by Ribosome profiling			ATG
ORF_01930	CCNA_01934	2078166	2078567	-		HesB protein family	CC_1858	ORF mapped by Ribosome profiling	LC-MS verified		TTG
ORF_01931	CCNA_01935	2078573	2078929	-		FeS assembly SUF system protein	CC_1859	ORF mapped by Ribosome profiling	LC-MS verified	Start codon verified by LC-MS	ATG
ORF_01932	CCNA_01936	2078937	2080163	-		cysteine desulfurase/selenocysteine lyase	CC_1860	ORF mapped by Ribosome profiling	LC-MS verified	Start codon verified by LC-MS	ATG
ORF_01933	CCNA_01937	2080163	2081191	-	sufD	FeS assembly protein SufD	CC_1861	ORF mapped by Ribosome profiling	LC-MS verified		TTG
ORF_01934	CCNA_01938	2081188	2081937	-	sufC	ATP-dependent transporter SufC	CC_1862	ORF mapped by Ribosome profiling	LC-MS verified		ATG
ORF_01935	CCNA_01939	2081930	2082319	-		ADP-ribosylglycohydrolase	CC_1863	ORF mapped by Ribosome profiling	LC-MS verified	Start codon verified by LC-MS	ATG
ORF_01936	CCNA_01940	2082316	2083785	-	sufB	ABC transporter-associated protein SufB	CC_1864	ORF mapped by Ribosome profiling	LC-MS verified	Start codon verified by LC-MS	ATG
ORF_01937	CCNA_01941	2083785	2084924	-		cysteine desulfhydrase/Selenocysteine lyase	CC_1865	ORF mapped by Ribosome profiling	LC-MS verified	Start codon verified by LC-MS	GTG
ORF_01938	CCNA_01942	2084921	2085397	-		Rrf2 family protein	CC_1866	ORF mapped by Ribosome profiling	LC-MS verified		ATG
ORF_01939	CCNA_01943	2085576	2086226	+		alpha/beta hydrolase family protein	CC_1867	ORF mapped by Ribosome profiling	LC-MS verified	Start codon verified by LC-MS	ATG
ORF_01940	CCNA_01944	2086293	2086811	-		McrA-family restriction endonuclease	CC_1868	ORF mapped by Ribosome profiling			TTG
ORF_01941	CCNA_01945	2086909	2088006	-		anhydro-N-acetylmuramic acid kinase	CC_1869	ORF mapped by Ribosome profiling	LC-MS verified		ATG
ORF_01943	CCNA_01946	2088215	2089540	+		tyrosyl-tRNA synthetase	CC_1870	ORF mapped by Ribosome profiling	LC-MS verified	Start codon verified by LC-MS	ATG
ORF_01944	CCNA_01947	2089668	2090129	+		thioredoxin peroxidase	CC_1871	ORF mapped by Ribosome profiling	LC-MS verified	Start codon verified by LC-MS	ATG
ORF_01945	CCNA_01948	2090363	2091514	+		peptidoglycan-specific endopeptidase, M23 family	CC_1872	ORF mapped by Ribosome profiling	LC-MS verified		ATG
ORF_01946	CCNA_01949	2091495	2091980	+	bacA	bactofilin A BacA	CC_1873	ORF mapped by Ribosome profiling	LC-MS verified		ATG
ORF_01947	CCNA_01950	2092058	2093173	-		peptide chain Release factor 2 (RF-2)	CC_1874	ORF mapped by Ribosome profiling	LC-MS verified		ATG
ORF_01948	CCNA_01951	2093252	2095621	-	pbpY	multimodular transpeptidase-transglycosylase PbpY	CC_1875	ORF mapped by Ribosome profiling	LC-MS verified		GTG
ORF_01949	CCNA_01952	2095782	2096969	-		N-acetylmuramoyl-L-alanine amidase	CC_1876	ORF mapped by Ribosome profiling			ATG
ORF_01951	CCNA_01954	2097480	2100176	+		ribonuclease E	CC_1877	ORF mapped by Ribosome profiling	LC-MS verified		ATG
ORF_01952	CCNA_01955	2100319	2101740	+		zinc metalloprotease	CC_1878	ORF mapped by Ribosome profiling	LC-MS verified		ATG
ORF_01953	CCNA_01956	2101765	2102505	+		outer membrane protein	CC_1879	ORF mapped by Ribosome profiling	LC-MS verified		ATG
ORF_01954	CCNA_01957	2102616	2103425	-	thiG	thiazole biosynthesis protein ThiG	CC_1880	ORF mapped by Ribosome profiling	LC-MS verified	Start codon verified by LC-MS	ATG
ORF_01955	CCNA_01958	2103570	2103770	-	thiS	ThiaminS ubiquitin-like sulfur carrier protein ThiS	CC_1881	ORF mapped by Ribosome profiling	LC-MS verified		ATG
ORF_01956	CCNA_01959	2103849	2104289	+		3-dehydroquinate dehydratase	CC_1882	ORF mapped by Ribosome profiling	LC-MS verified	Start codon verified by LC-MS	ATG
ORF_01957	CCNA_01960	2104350	2104862	+		acetyl-CoA carboxylase biotin carboxyl carrier protein subunit	CC_1883	ORF mapped by Ribosome profiling	LC-MS verified	Start codon verified by LC-MS	ATG
ORF_01958	CCNA_01961	2104868	2106214	+		biotin carboxylase	CC_1884	ORF mapped by Ribosome profiling	LC-MS verified	Start codon verified by LC-MS	ATG
ORF_01959	CCNA_01962	2106314	2106967	+		leucyl/phenylalanyl-tRNA--protein transferase	CC_1885	ORF mapped by Ribosome profiling	LC-MS verified		ATG
ORF_01960	CCNA_01963	2106904	2107542	-		conserved hypothetical protein	CC_1886	ORF mapped by Ribosome profiling	LC-MS verified		ATG
ORF_01961	CCNA_01964	2107547	2107942	-		NADH dehydrogenase	CC_1887	ORF mapped by Ribosome profiling	LC-MS verified		GTG
ORF_01962	CCNA_01966	2108222	2110945	+		vitamin B12-dependent ribonucleotide reductase	CC_1889	ORF mapped by Ribosome profiling	LC-MS verified		ATG
ORF_01963	CCNA_01967	2111017	2111514	+		hypothetical protein with pentapeptide repeats	CC_1890	ORF mapped by Ribosome profiling	LC-MS verified		ATG
ORF_01964	CCNA_01968	2111609	2112478	+		pentapeptide repeats containing protein	CC_1891	ORF mapped by Ribosome profiling	LC-MS verified		ATG
ORF_01965	CCNA_01969	2112556	2114394	-		aspartyl-tRNA synthetase	CC_1892	ORF mapped by Ribosome profiling	LC-MS verified		ATG
ORF_01966	CCNA_01970	2114516	2115277	-		triosephosphate isomerase	CC_1893	ORF mapped by Ribosome profiling	LC-MS verified	Start codon verified by LC-MS	ATG
ORF_01967	CCNA_01971	2115417	2117381	+		peptidyl-prolyl cis-trans isomerase	CC_1894	ORF mapped by Ribosome profiling	LC-MS verified		ATG
ORF_01968	CCNA_01972	2117381	2118922	+		anthranilate synthase component I	CC_1895	ORF mapped by Ribosome profiling	LC-MS verified	Start codon verified by LC-MS	ATG
ORF_01969	CCNA_01973	2118945	2119154	-		hypothetical protein	CC_1896	ORF mapped by Ribosome profiling			ATG
ORF_01970	CCNA_01974	2119270	2119866	+		anthranilate synthase component II/para-aminobenzoate synthase glutamine amidotransferase component II	CC_1897	ORF mapped by Ribosome profiling	LC-MS verified	Start codon verified by LC-MS	ATG
ORF_01971	CCNA_01975	2119875	2120900	+		anthranilate phosphoribosyltransferase	CC_1898	ORF mapped by Ribosome profiling	LC-MS verified	Start codon verified by LC-MS	ATG
ORF_01972	CCNA_01976	2120897	2121685	+		Indole-3-glycerol phosphate synthase	CC_1899	ORF mapped by Ribosome profiling	LC-MS verified		GTG
ORF_01973	CCNA_01977	2121781	2122371	+		1-acyl-sn-glycerol-3-phosphate acyltransferase	CC_1900	ORF mapped by Ribosome profiling	LC-MS verified		ATG
ORF_01974	CCNA_01978	2122422	2123273	+		methyltransferase	CC_1901	ORF mapped by Ribosome profiling	LC-MS verified		ATG
ORF_01975	CCNA_01979	2123444	2124148	+	lexA	LexA repressor	CC_1902	ORF mapped by Ribosome profiling	LC-MS verified		ATG
ORF_01976	CCNA_01980	2124219	2124986	-		PEP phosphonomutase related enzyme	CC_1903	ORF mapped by Ribosome profiling	LC-MS verified		ATG
ORF_01977	CCNA_01981	2125014	2127191	-		DNA translocation competence protein ComA	CC_1904				GTG
ORF_01979	CCNA_01982	2127354	2128766	+		glutamyl-tRNA synthetase	CC_1905	ORF mapped by Ribosome profiling	LC-MS verified	Start codon verified by LC-MS	ATG
ORF_01980	CCNA_01983	2128834	2130114	+		citrate synthase	CC_1906	ORF mapped by Ribosome profiling	LC-MS verified	Start codon verified by LC-MS	ATG
ORF_01981	CCNA_01984	2130172	2130435	-		FlhB-like flagellar protein	CC_1907				ATG
ORF_01982	CCNA_01985	2130432	2132201	-		ABC transporter ATP-binding protein	CC_1908				GTG
ORF_01983	CCNA_01986	2132287	2133483	-	lpxB	lipid-A-disaccharide synthase	CC_1909	ORF mapped by Ribosome profiling	LC-MS verified	Start codon verified by LC-MS	GTG
ORF_01984	CCNA_01987	2133480	2134322	-	lpxI	UDP-2,3-diacylglucosamine pyrophosphatase LpxI	CC_1910	ORF mapped by Ribosome profiling	LC-MS verified		ATG
ORF_01985	CCNA_01988	2134332	2135123	-	lpxA	UDP-N-acetylglucosamine O-acyltransferase LpxA	CC_1911	ORF mapped by Ribosome profiling	LC-MS verified	Start codon verified by LC-MS	ATG
ORF_01986	CCNA_01989	2135120	2135599	-		(3R)-hydroxymyristoyl-ACP dehydratase FabZ	CC_1912	ORF mapped by Ribosome profiling	LC-MS verified	Start codon verified by LC-MS	ATG
ORF_01987	CCNA_01990	2135602	2136621	-	lpxD	UDP-3-O-(3-hydroxymyristoyl) glucosamine N-acyltransferase LpxD	CC_1913	ORF mapped by Ribosome profiling	LC-MS verified		ATG
ORF_01988	CCNA_01991	2136675	2137313	-		OmpH-like outer membrane protein	CC_1914	ORF mapped by Ribosome profiling	LC-MS verified		ATG
ORF_01989	CCNA_01992	2137316	2139679	-	bamA	beta-barrel assembly machine (BAM) protein BamA	CC_1915	ORF mapped by Ribosome profiling	LC-MS verified		ATG
ORF_01990	CCNA_01993	2139697	2140974	-	mmpA	membrane endopeptidase MmpA	CC_1916	ORF mapped by Ribosome profiling	LC-MS verified		ATG
ORF_01991	CCNA_01994	2140916	2142115	-		1-deoxy-D-xylulose 5-phosphate reductoisomerase	CC_1917	ORF mapped by Ribosome profiling	LC-MS verified		ATG
ORF_01992	CCNA_01995	2142103	2142948	-		phosphatidate cytidylyltransferase	CC_1918	ORF mapped by Ribosome profiling			ATG
ORF_01993	CCNA_01996	2142908	2143687	-		undecaprenyl pyrophosphate synthetase	CC_1919	ORF mapped by Ribosome profiling	LC-MS verified	Start codon verified by LC-MS	ATG
ORF_01994	CCNA_01997	2143739	2144305	-		ribosome recycling factor (RRF)	CC_1920	ORF mapped by Ribosome profiling	LC-MS verified	Start codon verified by LC-MS	ATG
ORF_01995	CCNA_01998	2144332	2145072	-		uridylate kinase	CC_1921	ORF mapped by Ribosome profiling	LC-MS verified	Start codon verified by LC-MS	ATG
ORF_01996	CCNA_01999	2145250	2146188	-		translation elongation factor Ts (EF-Ts)	CC_1922	ORF mapped by Ribosome profiling	LC-MS verified	Start codon verified by LC-MS	ATG
ORF_01997	CCNA_02000	2146328	2147134	-		SSU ribosomal protein S2P	CC_1923	ORF mapped by Ribosome profiling	LC-MS verified	Start codon verified by LC-MS	ATG
ORF_01998	CCNA_02001	2147447	2148097	+		phosphoserine phosphatase	CC_1924	ORF mapped by Ribosome profiling			ATG
ORF_01999	CCNA_02002	2148110	2148739	-		methyltransferase	CC_1925				ATG
ORF_02000	CCNA_02003	2148907	2152338	-		DNA polymerase III alpha subunit	CC_1926	ORF mapped by Ribosome profiling	LC-MS verified		ATG
ORF_02001	CCNA_02004	2152374	2152463	-	sidA	SOS-induced inhibitor of cell division SidA	CC_1927	ORF mapped by Ribosome profiling			ATG
ORF_02002	CCNA_02005	2152629	2153588	+		inosine-uridine nucleoside N-ribohydrolase	CC_1928	ORF mapped by Ribosome profiling	LC-MS verified		ATG
ORF_02003	CCNA_02006	2153585	2154271	-		lipoprotein releasing system ATP-binding protein lolD	CC_1929	ORF mapped by Ribosome profiling	LC-MS verified		ATG
ORF_02004	CCNA_02007	2154264	2155544	-		lipoprotein releasing system transmembrane protein lolE	CC_1930	ORF mapped by Ribosome profiling	LC-MS verified		ATG
ORF_02005	CCNA_02008	2155544	2156875	-		prolyl-tRNA synthetase	CC_1931	ORF mapped by Ribosome profiling	LC-MS verified		ATG
ORF_02006	CCNA_02009	2156875	2157291	-		hypothetical protein		ORF mapped by Ribosome profiling			TTG
ORF_02007	CCNA_02010	2157310	2157570	-		conserved hypothetical protein	CC_1932	ORF mapped by Ribosome profiling			ATG
ORF_02008	CCNA_02011	2157570	2157989	-		methylmalonyl CoA epimerase	CC_1933	ORF mapped by Ribosome profiling	LC-MS verified		ATG
ORF_02009	CCNA_02012	2158098	2159777	-		metal-dependent hydrolase	CC_1934	ORF mapped by Ribosome profiling	LC-MS verified		ATG
ORF_02010	CCNA_02013	2159777	2160562	-		pantothenate kinase/Bvg accessory factor	CC_1935	ORF mapped by Ribosome profiling	LC-MS verified		GTG
ORF_02011	CCNA_02014	2160559	2161311	-		Biotin-(acetyl-CoA carboxylase) ligase	CC_1936	ORF mapped by Ribosome profiling	LC-MS verified		GTG
ORF_02012	CCNA_02015	2161313	2162773	-	nuoN	NADH-quinone oxidoreductase chain N	CC_1937	ORF mapped by Ribosome profiling	LC-MS verified		GTG
ORF_02013	CCNA_02016	2162766	2164268	-	nuoM	NADH-quinone oxidoreductase chain M	CC_1938	ORF mapped by Ribosome profiling	LC-MS verified		TTG
ORF_02014	CCNA_02017	2164265	2166325	-	nuoL	NADH-quinone oxidoreductase chain L	CC_1939	ORF mapped by Ribosome profiling	LC-MS verified		ATG
ORF_02015	CCNA_02018	2166334	2166639	-	nuoK	NADH-quinone oxidoreductase chain K	CC_1940	ORF mapped by Ribosome profiling			ATG
ORF_02016	CCNA_02019	2166636	2167253	-	nuoJ	NADH-quinone oxidoreductase chain J	CC_1941	ORF mapped by Ribosome profiling	LC-MS verified		ATG
ORF_02017	CCNA_02020	2167336	2167827	-	nuoI	NADH-quinone oxidoreductase chain I	CC_1942	ORF mapped by Ribosome profiling	LC-MS verified		GTG
ORF_02019	CCNA_02021	2168059	2168298	-		hypothetical protein	CC_1943	ORF mapped by Ribosome profiling	LC-MS verified		ATG
ORF_02020	CCNA_02022	2168298	2169368	-	nuoH	NADH-quinone oxidoreductase chain H	CC_1945	ORF mapped by Ribosome profiling			ATG
ORF_02021	CCNA_02023	2169373	2171433	-	nuoG	NADH-quinone oxidoreductase chain G	CC_1946	ORF mapped by Ribosome profiling	LC-MS verified	Start codon verified by LC-MS	ATG
ORF_02022	CCNA_02024	2171439	2172758	-	nuoF	NADH-quinone oxidoreductase chain F	CC_1947	ORF mapped by Ribosome profiling	LC-MS verified	Start codon verified by LC-MS	ATG
ORF_02023	CCNA_02025	2172762	2173028	-		hypothetical protein	CC_1948	ORF mapped by Ribosome profiling			ATG
ORF_02024	CCNA_02026	2173025	2173249	-		hypothetical protein	CC_1949	ORF mapped by Ribosome profiling			ATG
ORF_02025	CCNA_02027	2173251	2173937	-	nuoE	NADH-quinone oxidoreductase chain E	CC_1950	ORF mapped by Ribosome profiling	LC-MS verified		ATG
ORF_02026	CCNA_02028	2173934	2174266	-		NTF2 superfamily protein	CC_1951	ORF mapped by Ribosome profiling	LC-MS verified		GTG
ORF_02027	CCNA_02029	2174263	2175513	-	nuoD	NADH-quinone oxidoreductase chain D	CC_1952	ORF mapped by Ribosome profiling	LC-MS verified	Start codon verified by LC-MS	ATG
ORF_02028	CCNA_02030	2175516	2175911	-		hypothetical protein	CC_1953	ORF mapped by Ribosome profiling			ATG
ORF_02029	CCNA_02031	2175933	2176526	-	nuoC	NADH-quinone oxidoreductase chain C	CC_1954	ORF mapped by Ribosome profiling	LC-MS verified	Start codon verified by LC-MS	ATG
ORF_02030	CCNA_02032	2176523	2177125	-	nuoB	NADH-quinone oxidoreductase chain B	CC_1955	ORF mapped by Ribosome profiling	LC-MS verified		ATG
ORF_02031	CCNA_02033	2177095	2177472	-	nuoA	NADH-quinone oxidoreductase chain A	CC_1956	ORF mapped by Ribosome profiling	LC-MS verified		ATG
ORF_02032	CCNA_02034	2177948	2178961	+		luciferase-like monooxygenase	CC_1957	ORF mapped by Ribosome profiling	LC-MS verified		ATG
ORF_02033	CCNA_02035	2178958	2180166	-		glycosyltransferase	CC_1958	ORF mapped by Ribosome profiling			GTG
ORF_02034	CCNA_02036	2180650	2180928	-		DNA-binding protein HU	CC_1959	ORF mapped by Ribosome profiling	LC-MS verified	Start codon verified by LC-MS	ATG
ORF_02035	CCNA_02037	2181072	2183471	-	lon	ATP-dependent endopeptidase Lon	CC_1960	ORF mapped by Ribosome profiling	LC-MS verified		ATG
ORF_02036	CCNA_02039	2183866	2185128	-	clpX	ATP-dependent endopeptidase clp, ATP-binding subunit ClpX	CC_1961	ORF mapped by Ribosome profiling	LC-MS verified		ATG
ORF_02037	CCNA_02040	2185464	2186132	+		phosphoserine phosphatase	CC_1962	ORF mapped by Ribosome profiling	LC-MS verified		ATG
ORF_02038	CCNA_02041	2186211	2186852	-	clpP	ATP-dependent endopeptidase clp, proteolytic subunit ClpP	CC_1963	ORF mapped by Ribosome profiling	LC-MS verified		GTG
ORF_02039	CCNA_02042	2187021	2188385	-		trigger factor chaperone	CC_1964	ORF mapped by Ribosome profiling	LC-MS verified	Start codon verified by LC-MS	ATG
ORF_02040	CCNA_02043	2188693	2190144	-		sugar kinase	CC_1965	ORF mapped by Ribosome profiling			GTG
ORF_02041	CCNA_02044	2190154	2190723	-		phosphoglycerate mutase	CC_1966	ORF mapped by Ribosome profiling			ATG
ORF_02042	CCNA_02045	2190729	2192279	-		acetyl-coenzyme A synthetase	CC_1967	ORF mapped by Ribosome profiling	LC-MS verified		ATG
ORF_02043	CCNA_02046	2192516	2192854	+		nitrogen regulatory protein P-II	CC_1968	ORF mapped by Ribosome profiling	LC-MS verified		ATG
ORF_02044	CCNA_02047	2192898	2194307	+		glutamine synthetase	CC_1969	ORF mapped by Ribosome profiling	LC-MS verified	Start codon verified by LC-MS	ATG
ORF_02045	CCNA_02048	2194602	2196782	+		TonB-dependent receptor	CC_1970	ORF mapped by Ribosome profiling	LC-MS verified		ATG
ORF_02046	CCNA_02049	2196860	2197255	-		ABM superfamily monooxygenase protein	CC_1971	ORF mapped by Ribosome profiling			TTG
ORF_02047	CCNA_02050	2197425	2198894	+		imidazolonepropionase related amidohydrolase	CC_1972	ORF mapped by Ribosome profiling	LC-MS verified		ATG
ORF_02048	CCNA_02051	2198894	2200246	+		imidazolonepropionase related amidohydrolase	CC_1973	ORF mapped by Ribosome profiling	LC-MS verified		ATG
ORF_02049	CCNA_02052	2200445	2202532	+		topoisomerase IV subunit B	CC_1974	ORF mapped by Ribosome profiling	LC-MS verified	Start codon verified by LC-MS	ATG
ORF_02050	CCNA_02053	2202810	2203127	+		hypothetical protein					GTG
ORF_02051	CCNA_02054	2203400	2204932	-		methylmalonyl-CoA carboxylase, carboxyltransferase subunit	CC_1975	ORF mapped by Ribosome profiling	LC-MS verified		GTG
ORF_02052	CCNA_02055	2205060	2205386	-		conserved hypothetical protein, YnfA/UPF0060 family	CC_1976				TTG
ORF_02053	CCNA_02056	2205383	2206108	-		ATP12 family chaperone protein	CC_1977	ORF mapped by Ribosome profiling	LC-MS verified	Start codon verified by LC-MS	GTG
ORF_02054	CCNA_02057	2206163	2207611	+		conserved hypothetical protein	CC_1978		LC-MS verified		ATG
ORF_02055	CCNA_02058	2207608	2208831	+		conserved hypothetical protein	CC_1979		LC-MS verified		ATG
ORF_02056	CCNA_02059	2208899	2209894	-		ribosomal large subunit pseudouridine synthase C	CC_1980	ORF mapped by Ribosome profiling	LC-MS verified		ATG
ORF_02057	CCNA_02060	2209891	2210274	-		CrcB family protein	CC_1981	ORF mapped by Ribosome profiling			ATG
ORF_02058	CCNA_02061	2210438	2211667	+		hypothetical protein	CC_1982	ORF mapped by Ribosome profiling			ATG
ORF_02059	CCNA_02062	2211778	2213484	-		DNA repair protein recN	CC_1983	ORF mapped by Ribosome profiling	LC-MS verified		ATG
ORF_02060	CCNA_02063	2213567	2214496	-	bamD	beta-barrel assembly machine (BAM) protein BamD	CC_1984	ORF mapped by Ribosome profiling	LC-MS verified		GTG
ORF_02061	CCNA_02064	2214597	2215493	-	lpxC	UDP-3-O-(3-hydroxymyristoyl) N-acetylglucosamine deacetylase	CC_1985	ORF mapped by Ribosome profiling	LC-MS verified		GTG
ORF_02062	CCNA_02065	2215780	2217882	+		acylamino-acid-releasing enzyme	CC_1986	ORF mapped by Ribosome profiling	LC-MS verified		ATG
ORF_02063	CCNA_02066	2218017	2218730	-		phytoene/squalene synthase family protein	CC_1987	ORF mapped by Ribosome profiling	LC-MS verified	Start codon verified by LC-MS	ATG
[truncated: 1,888 more rows]

## Sheet: ncRNAs
Locus ID	Left coord	Right coord	Strand	Gene ID	Gene product	Mapped by RNA-seq	PPP site identifieda	Mapped by tiling arrayb	New ncRNAsc	Conservedd
CCNA_R0002	96456	96584	-		small non-coding RNA	Mapped by RNA-seq		Mapped by tiling arrays
CCNA_R0004	210637	210769	-		cell cycle regulated sRNA	Mapped by RNA-seq	PPP	Mapped by tiling arrays		X
CCNA_R0005	281946	282042	+		4.5S RNA	Mapped by RNA-seq	PPP	Mapped by tiling arrays		X
CCNA_R0006	464754	464843	+		antisense sRNA			Mapped by tiling arrays
CCNA_R0009	708218	708312	+		small non-coding RNA	Mapped by RNA-seq	PPP	Mapped by tiling arrays
CCNA_R0011	735387	735530	-		antisense sRNA to ISCc2 transposase			Mapped by tiling arrays
CCNA_R0012	758663	758806	-		antisense sRNA to ISCc2 transposase			Mapped by tiling arrays
CCNA_R0013	826839	826953	+		small non-coding RNA			Mapped by tiling arrays
CCNA_R0014	840137	840219	+		stationary phase expressed sRNA	Mapped by RNA-seq		Mapped by tiling arrays		X
CCNA_R0016	844332	844401	+		small non-coding RNA	Mapped by RNA-seq	PPP	Mapped by tiling arrays		X
CCNA_R0017	900614	900704	+		small non-coding RNA			Mapped by tiling arrays
CCNA_R0018	920425	920663	+		rich medium expressed sRNA	Mapped by RNA-seq	PPP	Mapped by tiling arrays		X
CCNA_R0019	920579	920752	-		stationary phase expressed sRNA	Mapped by RNA-seq	PPP	Mapped by tiling arrays		X
CCNA_R0020	970059	970156	+		rich medium expressed sRNA	Mapped by RNA-seq		Mapped by tiling arrays
CCNA_R0025	1175968	1176304	+		small non-coding RNA	Mapped by RNA-seq		Mapped by tiling arrays
CCNA_R0032	1491642	1491707	+		cell cycle regulated sRNA	Mapped by RNA-seq		Mapped by tiling arrays
CCNA_R0040	1645113	1645326	+		small non-coding RNA	Mapped by RNA-seq		Mapped by tiling arrays
CCNA_R0042	1915870	1916013	+		antisense sRNA to ISCc2 transposase	Mapped by RNA-seq		Mapped by tiling arrays
CCNA_R0044	2059848	2059942	-		rich medium expressed sRNA	Mapped by RNA-seq		Mapped by tiling arrays
CCNA_R0050	2397735	2397828	+		cell cycle regulated sRNA	Mapped by RNA-seq	PPP	Mapped by tiling arrays
CCNA_R0051	2404309	2404501	+		small non-coding RNA	Mapped by RNA-seq	PPP	Mapped by tiling arrays		X
CCNA_R0061	2800323	2800722	-		RNase P RNA	Mapped by RNA-seq	PPP	Mapped by tiling arrays		X
CCNA_R0063	2889176	2889287	+		minimal medium expressed sRNA	Mapped by RNA-seq		Mapped by tiling arrays
CCNA_R0070	2981024	2981107	-		antisense sRNA to IS1111A transposase	Mapped by RNA-seq		Mapped by tiling arrays
CCNA_R0072	3062858	3063001	-		antisense sRNA to ISCc2 transposase			Mapped by tiling arrays
CCNA_R0073	3170300	3170443	-		antisense sRNA to ISCc2 transposase			Mapped by tiling arrays
CCNA_R0074	3497761	3497883	+		small non-coding RNA			Mapped by tiling arrays
CCNA_R0077	3532896	3533067	-		6S RNA	Mapped by RNA-seq	PPP	Mapped by tiling arrays		X
CCNA_R0078	3680958	3681108	+		carbon starvation expressed sRNA	Mapped by RNA-seq		Mapped by tiling arrays
CCNA_R0079	3781365	3781500	+		minimal medium expressed sRNA			Mapped by tiling arrays		X
CCNA_R0080	3785285	3785457	+		antisense sRNA			Mapped by tiling arrays		X
CCNA_R0081	3830130	3830241	+		cell cycle regulated sRNA	Mapped by RNA-seq		Mapped by tiling arrays		X
CCNA_R0088	3946037	3946176	+		minimal medium expressed sRNA	Mapped by RNA-seq		Mapped by tiling arrays
CCNA_R0092	3946278	3946395	+		minimal medium expressed sRNA	Mapped by RNA-seq		Mapped by tiling arrays
CCNA_R0093	3781372	3781500	-	crfA	small non-coding RNA crfA	Mapped by RNA-seq	PPP	Mapped by tiling arrays		X
CCNA_R0094	1	182	-		small non-coding RNA	Mapped by RNA-seq	PPP		New	X
CCNA_R0095	4292	4950	-		small non-coding RNA	Mapped by RNA-seq	PPP		New	X
CCNA_R0096	13417	13499	+		small non-coding RNA	Mapped by RNA-seq			New	X
CCNA_R0097	30271	30354	-		small non-coding RNA	Mapped by RNA-seq			New
CCNA_R0098	45805	46002	-		small non-coding RNA	Mapped by RNA-seq	PPP		New
CCNA_R0099	124027	124282	-		small non-coding RNA	Mapped by RNA-seq	PPP		New	X
CCNA_R0100	165492	165575	+		small non-coding RNA	Mapped by RNA-seq			New
CCNA_R0101	232420	232497	+		small non-coding RNA	Mapped by RNA-seq			New
CCNA_R0102	323716	323778	-		small non-coding RNA	Mapped by RNA-seq			New
CCNA_R0103	339708	339810	+		small non-coding RNA	Mapped by RNA-seq			New	X
CCNA_R0104	362113	362212	-		small non-coding RNA	Mapped by RNA-seq	PPP		New
CCNA_R0105	372505	372817	-		small non-coding RNA	Mapped by RNA-seq	PPP		New
CCNA_R0106	396704	396827	-		small non-coding RNA	Mapped by RNA-seq			New
CCNA_R0107	422074	422176	+		small non-coding RNA	Mapped by RNA-seq			New	X
CCNA_R0108	472905	472973	+		small non-coding RNA	Mapped by RNA-seq			New
CCNA_R0109	553414	553828	-		small non-coding RNA	Mapped by RNA-seq	PPP		New	X
CCNA_R0110	563800	564505	-		small non-coding RNA	Mapped by RNA-seq			New	X
CCNA_R0111	622892	623341	+		small non-coding RNA	Mapped by RNA-seq	PPP		New
CCNA_R0112	626656	626908	+		small non-coding RNA	Mapped by RNA-seq	PPP		New
CCNA_R0113	684418	684508	-		small non-coding RNA	Mapped by RNA-seq			New
CCNA_R0114	691049	691611	+		small non-coding RNA	Mapped by RNA-seq			New
CCNA_R0115	733806	733871	-		small non-coding RNA	Mapped by RNA-seq			New	X
CCNA_R0116	757024	757263	-		small non-coding RNA	Mapped by RNA-seq	PPP		New	X
CCNA_R0117	772628	773769	+		small non-coding RNA	Mapped by RNA-seq	PPP		New
CCNA_R0118	808729	808841	+		small non-coding RNA	Mapped by RNA-seq			New
CCNA_R0119	814045	814185	-		small non-coding RNA	Mapped by RNA-seq			New
CCNA_R0120	818770	818899	+		small non-coding RNA	Mapped by RNA-seq			New
CCNA_R0121	847992	848150	-		small non-coding RNA	Mapped by RNA-seq			New
CCNA_R0122	892718	892861	+		small non-coding RNA	Mapped by RNA-seq			New
CCNA_R0123	921612	921719	-		small non-coding RNA	Mapped by RNA-seq	PPP		New
CCNA_R0124	938932	939706	+		small non-coding RNA	Mapped by RNA-seq	PPP		New
CCNA_R0125	1014360	1014431	-		small non-coding RNA	Mapped by RNA-seq			New
CCNA_R0126	1080923	1081336	-		small non-coding RNA	Mapped by RNA-seq	PPP		New
CCNA_R0127	1100899	1101052	-		small non-coding RNA	Mapped by RNA-seq			New
CCNA_R0128	1123037	1123071	-		small non-coding RNA	Mapped by RNA-seq			New
CCNA_R0129	1128325	1128505	+		small non-coding RNA	Mapped by RNA-seq	PPP		New
CCNA_R0130	1136823	1136907	-		small non-coding RNA	Mapped by RNA-seq			New
CCNA_R0131	1176250	1176311	+		small non-coding RNA	Mapped by RNA-seq			New
CCNA_R0132	1246251	1246366	+		small non-coding RNA	Mapped by RNA-seq			New	X
CCNA_R0133	1247598	1247664	-		small non-coding RNA	Mapped by RNA-seq			New	X
CCNA_R0134	1294595	1294669	+		small non-coding RNA	Mapped by RNA-seq	PPP		New
CCNA_R0135	1315307	1315381	-		small non-coding RNA	Mapped by RNA-seq			New
CCNA_R0136	1359047	1359132	+		small non-coding RNA	Mapped by RNA-seq			New	X
CCNA_R0137	1387617	1387892	-		small non-coding RNA	Mapped by RNA-seq	PPP		New
CCNA_R0138	1523671	1524041	-		small non-coding RNA	Mapped by RNA-seq			New	X
CCNA_R0139	1523962	1524041	+		small non-coding RNA	Mapped by RNA-seq	PPP		New
CCNA_R0140	1524470	1524552	-		small non-coding RNA	Mapped by RNA-seq			New	X
CCNA_R0141	1607671	1607996	-		small non-coding RNA	Mapped by RNA-seq	PPP		New	X
CCNA_R0142	1682820	1682976	+		small non-coding RNA	Mapped by RNA-seq	PPP		New
CCNA_R0143	1702213	1702292	+		small non-coding RNA	Mapped by RNA-seq			New
CCNA_R0144	1714891	1714984	+		small non-coding RNA	Mapped by RNA-seq			New
CCNA_R0145	1911195	1911615	+		small non-coding RNA	Mapped by RNA-seq	PPP		New	X
CCNA_R0146	1926680	1926746	-		small non-coding RNA	Mapped by RNA-seq	PPP		New
CCNA_R0147	1986625	1986741	+		small non-coding RNA	Mapped by RNA-seq	PPP		New
CCNA_R0148	1997162	1997282	+		small non-coding RNA	Mapped by RNA-seq			New
CCNA_R0149	2003589	2003693	+		small non-coding RNA	Mapped by RNA-seq			New
CCNA_R0150	2039150	2039245	+		small non-coding RNA	Mapped by RNA-seq			New
CCNA_R0151	2083537	2083622	+		small non-coding RNA	Mapped by RNA-seq			New	X
CCNA_R0152	2086425	2086939	+		small non-coding RNA	Mapped by RNA-seq	PPP		New
CCNA_R0153	2208834	2208917	+		small non-coding RNA	Mapped by RNA-seq			New
CCNA_R0154	2304965	2305194	-		small non-coding RNA	Mapped by RNA-seq			New
CCNA_R0155	2314449	2314537	+		small non-coding RNA	Mapped by RNA-seq			New	X
CCNA_R0156	2340117	2340394	-		small non-coding RNA	Mapped by RNA-seq	PPP		New
CCNA_R0157	2383511	2383595	-		small non-coding RNA	Mapped by RNA-seq			New	X
CCNA_R0158	2428924	2429018	+		small non-coding RNA	Mapped by RNA-seq			New
CCNA_R0159	2434068	2434564	+		small non-coding RNA	Mapped by RNA-seq	PPP		New
CCNA_R0160	2444162	2444238	+		small non-coding RNA	Mapped by RNA-seq			New
CCNA_R0161	2454832	2454911	+		small non-coding RNA	Mapped by RNA-seq			New
CCNA_R0162	2466880	2466948	+		small non-coding RNA	Mapped by RNA-seq			New
CCNA_R0163	2559833	2560042	-		small non-coding RNA	Mapped by RNA-seq	PPP		New
CCNA_R0164	2608032	2608458	-		small non-coding RNA	Mapped by RNA-seq	PPP		New
CCNA_R0165	2671861	2672357	-		small non-coding RNA	Mapped by RNA-seq	PPP		New
CCNA_R0166	2689312	2689372	-		small non-coding RNA	Mapped by RNA-seq			New
CCNA_R0167	2703165	2703649	-		small non-coding RNA	Mapped by RNA-seq	PPP		New
CCNA_R0168	2745117	2745628	+		small non-coding RNA	Mapped by RNA-seq	PPP		New	X
CCNA_R0169	2752895	2753361	+		small non-coding RNA	Mapped by RNA-seq			New	X
CCNA_R0170	2778348	2778532	+		small non-coding RNA	Mapped by RNA-seq	PPP		New	X
CCNA_R0171	2800063	2800304	+		small non-coding RNA	Mapped by RNA-seq	PPP		New	X
CCNA_R0172	2940596	2940670	-		small non-coding RNA	Mapped by RNA-seq	PPP		New
CCNA_R0173	2967347	2967588	-		small non-coding RNA	Mapped by RNA-seq	PPP		New
CCNA_R0174	2977449	2977700	+		small non-coding RNA	Mapped by RNA-seq	PPP		New
CCNA_R0175	3082626	3082718	-		small non-coding RNA	Mapped by RNA-seq			New
CCNA_R0176	3091335	3091482	-		small non-coding RNA	Mapped by RNA-seq	PPP		New
CCNA_R0177	3111902	3112088	+		small non-coding RNA	Mapped by RNA-seq			New
CCNA_R0178	3170129	3170209	-		small non-coding RNA	Mapped by RNA-seq			New
CCNA_R0179	3265823	3265917	-		small non-coding RNA	Mapped by RNA-seq			New
CCNA_R0180	3266851	3266937	-		small non-coding RNA	Mapped by RNA-seq			New
CCNA_R0181	3267386	3267470	-		small non-coding RNA	Mapped by RNA-seq			New
CCNA_R0182	3288242	3288365	+		small non-coding RNA	Mapped by RNA-seq	PPP		New
CCNA_R0183	3294320	3294566	+		small non-coding RNA	Mapped by RNA-seq	PPP		New	X
CCNA_R0184	3328565	3328652	+		small non-coding RNA	Mapped by RNA-seq			New
CCNA_R0185	3377939	3378229	+		small non-coding RNA	Mapped by RNA-seq			New
CCNA_R0186	3426526	3426575	-		small non-coding RNA	Mapped by RNA-seq			New
CCNA_R0187	3451608	3451662	+		small non-coding RNA	Mapped by RNA-seq			New
CCNA_R0188	3462949	3463206	+		small non-coding RNA	Mapped by RNA-seq	PPP		New
CCNA_R0189	3534837	3535031	+		small non-coding RNA	Mapped by RNA-seq			New
CCNA_R0190	3557618	3558187	+		small non-coding RNA	Mapped by RNA-seq			New	X
CCNA_R0191	3597865	3597941	+		small non-coding RNA	Mapped by RNA-seq			New
CCNA_R0192	3608537	3608624	+		small non-coding RNA	Mapped by RNA-seq			New
CCNA_R0193	3699499	3699665	+		small non-coding RNA	Mapped by RNA-seq	PPP		New	X
CCNA_R0194	3715402	3715677	+		small non-coding RNA	Mapped by RNA-seq			New	X
CCNA_R0195	3786554	3787019	+		small non-coding RNA	Mapped by RNA-seq			New
CCNA_R0196	3789578	3789645	-		small non-coding RNA	Mapped by RNA-seq			New
CCNA_R0197	3866270	3866732	-		small non-coding RNA	Mapped by RNA-seq			New	X
CCNA_R0198	3884073	3884162	+		small non-coding RNA	Mapped by RNA-seq			New
CCNA_R0199	3987216	3987334	+		small non-coding RNA	Mapped by RNA-seq	PPP		New	X
aPPP site identified by Genomic RACE experiments of Zhou, et al.
bncRNA mapped by tiling array experiments of Landt, et al. (2008) Mol Micro. 68;3:600-14. doi: 10.1111/j.1365-2958.2008.06172.x
cCompared to NC_011916 annotation download Septermber 2011
DConservation judged by BLASTn search of the nr/nt database and >1 hit present the in another strains/species outside NA1000/CB15

## Sheet: Operons
Locus ID	Left Coord	Right coord	Strand	CDS position	Operon start	Operon stop	Gene product
CCNA_00001	202	1107	+	1	202	3903	ATP/GTP-binding protein
CCNA_00002	1104	1703	+	2	202	3903	septum formation protein Maf
CCNA_00003	1700	2557	+	3	202	3903	shikimate 5-dehydrogenase
CCNA_00004	2559	3158	+	4	202	3903	dephospho-CoA kinase
CCNA_00005	3190	3903	+	5	202	3903	DNA polymerase III, epsilon chain
CCNA_00010	8165	10060	+	1	8165	11380	chaperone protein DnaK
CCNA_00011	10223	11380	+	2	8165	11380	chaperone protein DnaJ
CCNA_00012	11467	14178	+	1	11467	17021	DNA mismatch repair protein MutS
CCNA_00013	14199	17021	+	2	11467	17021	protein-PII uridylyltransferase
CCNA_00014	17018	17494	-	5	19784	17018	molybdenum cofactor biosynthesis protein C
CCNA_00015	17491	18042	-	4	19784	17018	molybdenum cofactor biosynthesis protein B
CCNA_00016	18043	18495	-	3	19784	17018	molybdopterin converting factor, large subunit
CCNA_00017	18492	18731	-	2	19784	17018	molybdopterin converting factor, small subunit
CCNA_00018	18735	19784	-	1	19784	17018	molybdenum cofactor biosynthesis protein A
CCNA_00020	20444	20668	-	2	20778	20444	hypothetical protein
CCNA_03911	20665	20778	-	1	20778	20444	hypothetical protein
CCNA_00021	20840	23032	-	2	23559	20840	putative aerobic-type carbon monoxide dehydrogenase, large subunit CoxL
CCNA_00022	23029	23559	-	1	23559	20840	putative aerobic-type carbon monoxide dehydrogenase, small subunit CoxS
CCNA_00023	23742	24074	+	1	23742	24981	putative periplasmic protein
CCNA_00024	24091	24981	+	2	23742	24981	uroporphyrin-III C-methyltransferase/Precorrin-2 dehydrogenase/Sirohydrochlorin ferrochelatase
CCNA_00025	24991	26643	-	2	29403	24991	major facilitator superfamily transporter
CCNA_00026	26701	29403	-	1	29403	24991	PAS-family sensor histidine kinase
CCNA_00027	29502	30191	-	2	32667	29502	2OG-Fe(II) oxygenase
CCNA_00028	30337	32667	-	1	32667	29502	TonB-dependent receptor
CCNA_00029	32914	33546	+	1	32914	34329	lysine exporter protein
CCNA_00030	33595	34329	+	2	32914	34329	ribonuclease T2
CCNA_00031	34312	34698	-	2	34941	34312	toxin protein VapC
CCNA_00032	34699	34941	-	1	34941	34312	antitoxin protein VapB
CCNA_00033	35824	37962	-	4	39879	35824	polyribonucleotide nucleotidyltransferase/polynucleotide adenylyltransferase
CCNA_00034	38211	38480	-	3	39879	35824	SSU ribosomal protein S15P
CCNA_00035	38495	39427	-	2	39879	35824	tRNA pseudouridine synthase B
CCNA_00036	39430	39879	-	1	39879	35824	ribosome-binding factor A
CCNA_00037	39980	40768	-	5	45614	39980	esterase lipase family protein
CCNA_00038	40828	41403	-	4	45614	39980	hypothetical protein
CCNA_00039	41403	41921	-	3	45614	39980	conserved hypothetical protein
CCNA_00040	41960	42511	-	2	45614	39980	YcxB-like membrane protein
CCNA_00041	42585	45614	-	1	45614	39980	protein translation initiation factor 2 IF-2
CCNA_00042	45893	46543	-	3	48846	45893	Ylxr homolog protein
CCNA_00043	46622	48268	-	2	48846	45893	N utilization substance protein A NusA
CCNA_00044	48271	48846	-	1	48846	45893	ribosome maturation protein RimP
CCNA_00048	50902	52125	-	2	50812	50902	S-adenosylmethionine synthetase
CCNA_00047	50132	50812	-	1	50812	50902	tRNA m7-G46 methyltransferase
CCNA_00049	52245	52679	-	6	58011	52245	HTH transcriptional regulator
CCNA_00050	52707	54299	-	5	58011	52245	apolipoprotein N-acyltransferase
CCNA_00051	54296	55222	-	4	58011	52245	magnesium and cobalt efflux protein CorC
CCNA_00052	55231	55686	-	3	58011	52245	metal-dependent hydrolase/metalloproteinase
CCNA_00053	55724	56668	-	2	58011	52245	phosphate starvation-inducible protein PhoH
CCNA_00054	56665	58011	-	1	58011	52245	tRNA 2-methylthioadenosine synthase
CCNA_00056	58654	59106	-	3	60386	58654	ribosomal-protein-S18-alanine acetyltransferase
CCNA_00057	59115	59750	-	2	60386	58654	glycoprotease family protein
CCNA_00058	59754	60386	-	1	60386	58654	conserved hypothetical protein
CCNA_00065	68289	69062	-	5	71904	68289	S-adenosylmethionine-dependent methyltransferase
CCNA_00066	69120	69488	-	4	71904	68289	Rieske (2Fe-2S) domain protein
CCNA_00067	69493	69774	-	3	71904	68289	YciI-like protein
CCNA_00068	69794	70804	-	2	71904	68289	NAD(P)H-dependent glycerol-3-phosphate dehydrogenase
CCNA_00069	70801	71904	-	1	71904	68289	O-sialoglycoprotein endopeptidase
CCNA_00070	71977	72945	+	1	71977	76108	porphobilinogen deaminase
CCNA_00071	72950	73636	+	2	71977	76108	uroporphyrinogen-III synthase
CCNA_00072	73680	74576	+	3	71977	76108	conserved hypothetical protein
CCNA_00073	74573	76108	+	4	71977	76108	HemY domain membrane protein
CCNA_00074	76477	78678	-	2	79908	76477	multifunctional fatty acid oxidation complex subunit alpha FadJ
CCNA_00075	78703	79908	-	1	79908	76477	3-ketoacyl-CoA thiolase
CCNA_00076	79975	80358	-	4	83893	79975	hypothetical protein
CCNA_00077	80355	81530	-	3	83893	79975	acyl-CoA dehydrogenase, long-chain specific
CCNA_00078	81533	83326	-	2	83893	79975	acyl-CoA dehydrogenase
CCNA_00079	83414	83893	-	1	83893	79975	MerR-family transcriptional regulator
CCNA_00084	89053	90642	+	1	89053	91413	phosphoribosylaminoimidazolecarboxamide formyltransferase/IMP cyclohydrolase
CCNA_00085	90655	91413	+	2	89053	91413	dienelactone hydrolase-related protein
CCNA_00091	103149	104042	-	2	104929	103149	transporter, drug/metabolite exporter family
CCNA_00092	104039	104929	-	1	104929	103149	short chain dehydrogenase
CCNA_00094	105310	106230	-	2	107332	105310	WecG/TagA-family glycosyltransferase HfsJ
CCNA_00095	106334	107332	-	1	107332	105310	quinone oxidoreductase
CCNA_00096	107402	108280	+	1	107402	108792	L-asparaginase
CCNA_00097	108334	108792	+	2	107402	108792	conserved hypothetical protein
CCNA_00098	108943	109233	-	3	111638	108943	hypothetical protein
CCNA_00099	109239	110969	-	2	111638	108943	FtsZ-binding protein FzlC
CCNA_00100	110979	111638	-	1	111638	108943	Ribulose-5-phosphate 3-epimerase
CCNA_00105	116088	116786	+	1	116088	118099	MarC family integral membrane protein
CCNA_00106	116834	118099	+	2	116088	118099	2-polyprenyl-6-methoxyphenol hydroxylase
CCNA_00107	118260	118457	-	4	120675	118260	Trm112p-like protein
CCNA_00108	118467	119144	-	3	120675	118260	lon endopeptidase-related protein
CCNA_00109	119160	120059	-	2	120675	118260	thioredoxin
CCNA_00110	120169	120675	-	1	120675	118260	DNA-binding protein
CCNA_00111	120752	121498	+	1	120752	121892	conserved hypothetical protein
CCNA_00112	121503	121892	+	2	120752	121892	glyoxalase family protein
CCNA_00113	121972	122544	+	1	121972	122852	hypothetical protein
CCNA_00114	122547	122852	+	2	121972	122852	MarR/EmrR-family transcriptional regulator
CCNA_00117	127915	129735	+	1	127915	132953	glucosamine-fructose-6-phosphate aminotransferase, isomerizing
CCNA_00118	129746	131989	+	2	127915	132953	porphyrin biosynthesis protein
CCNA_00119	131977	132438	+	3	127915	132953	conserved hypothetical protein
CCNA_00120	132435	132953	+	4	127915	132953	putative acetyltransferase
CCNA_00121	132950	133408	-	2	133827	132950	hypothetical protein
CCNA_00122	133417	133827	-	1	133827	132950	conserved hypothetical protein
CCNA_00124	134826	135413	-	2	136177	134826	conserved hypothetical protein
CCNA_00125	135509	136177	-	1	136177	134826	amino acid efflux permease
CCNA_00129	138555	138917	-	2	140918	138555	hypothetical protein
CCNA_00130	138921	140918	-	1	140918	138555	Kup system potassium uptake protein
CCNA_00131	141119	141541	+	1	141119	145276	Rrf2 family protein
CCNA_00132	141633	142433	+	2	141119	145276	ketoacyl reductase hetN
CCNA_00133	142680	143894	+	3	141119	145276	radical SAM family enzyme
CCNA_00134	143989	144417	+	4	141119	145276	surface protein
CCNA_00135	144443	145276	+	5	141119	145276	trypsin-like peptidase
CCNA_00136	145273	146952	-	2	148530	145273	AmpG protein
CCNA_00137	146986	148530	-	1	148530	145273	hybrid two-component histidine kinase/receiver protein ShkA
CCNA_00140	152709	153662	-	6	157568	152709	glutathione synthetase
CCNA_00141	153718	154533	-	5	157568	152709	tetratricopeptide repeat family protein
CCNA_00142	154535	154912	-	4	157568	152709	endonuclease
CCNA_00143	154912	155784	-	3	157568	152709	ribosomal RNA small subunit methyltransferase I
CCNA_00144	155819	156973	-	2	157568	152709	oxygen-independent coproporphyrinogen-III oxidase
CCNA_00145	156966	157568	-	1	157568	152709	xanthosine triphosphate pyrophosphatase
CCNA_00148	158546	159079	+	1	158546	159323	conserved hypothetical protein
CCNA_00149	159096	159323	+	2	158546	159323	Cro/CI-family transcriptional regulator
CCNA_00152	161320	162396	+	1	161320	163035	winged helix-turn-helix transcription repressor HrcA
CCNA_00153	162409	163035	+	2	161320	163035	adenine nucleotide exchange factor GrpE
CCNA_00155	163413	164531	+	1	163413	164951	DNA polymerase III, beta chain
CCNA_00156	164664	164951	+	2	163413	164951	ArsR-family transcriptional regulator
CCNA_00158	165621	166784	+	1	165621	169246	DNA replication and repair protein recF
CCNA_00159	166781	169246	+	2	165621	169246	DNA gyrase subunit B
CCNA_00162	171649	172917	+	1	171649	177098	conserved hypothetical protein
CCNA_00163	172964	175183	+	2	171649	177098	exopolysaccharide transport family protein
CCNA_00164	175173	177098	+	3	171649	177098	O-antigen polymerase
CCNA_00171	185853	186290	+	1	185853	196140	type II secretion pathway protein C
CCNA_00172	186287	188350	+	2	185853	196140	type II secretion pathway protein D
CCNA_00173	188347	189822	+	3	185853	196140	type II secretion pathway protein E
CCNA_00174	189809	191020	+	4	185853	196140	type II secretion pathway protein F
CCNA_00175	191032	191484	+	5	185853	196140	type II secretion pathway protein G
CCNA_00176	191399	191956	+	6	185853	196140	type II secretion pathway protein H
CCNA_00177	191925	192308	+	7	185853	196140	type II secretion pathway protein I
CCNA_00178	192305	192895	+	8	185853	196140	type II secretion pathway protein J
CCNA_00179	192892	193866	+	9	185853	196140	type II secretion pathway protein K
CCNA_00180	193848	194954	+	10	185853	196140	type II secretion pathway protein L
CCNA_00181	194951	195427	+	11	185853	196140	type II secretion pathway protein M
CCNA_00182	195424	196140	+	12	185853	196140	type II secretion pathway protein N
CCNA_00183	196250	197011	-	3	199810	196250	type II secretory pathway, prepilin signal peptidase
CCNA_00184	197070	197267	-	2	199810	196250	hypothetical protein
CCNA_00185	197285	199810	-	1	199810	196250	TonB-dependent receptor
CCNA_00186	200286	201602	-	3	203725	200286	guanine-hypoxanthine permease
CCNA_00187	201599	202681	-	2	203725	200286	NUP-family purine nucleoside permease
CCNA_00188	202763	203725	-	1	203725	200286	ABC transporter ATP-binding protein
CCNA_00189	203869	204135	+	1	203869	205173	zinc-finger domain protein
CCNA_00190	204137	204571	+	2	203869	205173	acyl-CoA hydrolase
CCNA_00191	204697	205173	+	3	203869	205173	N-acetylglutamate synthase domain protein
CCNA_00193	206989	208041	-	2	208345	206989	3-isopropylmalate dehydrogenase
CCNA_00194	208043	208345	-	1	208345	206989	Antibiotic biosynthesis monooxygenase family protein
CCNA_00195	208487	209095	-	2	210531	208487	3-isopropylmalate dehydratase small subunit
CCNA_00196	209092	210531	-	1	210531	208487	3-isopropylmalate dehydratase large subunit
CCNA_00197	211121	211522	-	2	212256	211121	LSU ribosomal protein L19P
CCNA_00198	211519	212256	-	1	212256	211121	tRNA (guanine-N1) -methyltransferase
CCNA_00202	216215	217270	+	1	216215	218332	DesA-family fatty acid desaturase
CCNA_00203	217328	218332	+	2	216215	218332	sterol desaturase family protein
CCNA_00206	220931	221641	+	1	220931	222282	succinyl-CoA:3-ketoacid-coenzyme A transferase subunit A
CCNA_00207	221641	222282	+	2	220931	222282	succinyl-CoA:3-ketoacid-coenzyme A transferase subunit B
CCNA_00204	218336	220237	-	3	221085	218336	glutathione-regulated potassium-efflux system protein kefB
CCNA_00205	220241	220822	-	2	221085	218336	NAD(P)H-quinone reductase
CCNA_03916	220822	221085	-	1	221085	218336	hypothetical protein
CCNA_00210	225115	227526	+	1	225115	230116	TonB-dependent receptor
CCNA_00211	227686	228693	+	2	225115	230116	Porphyromonas-type peptidyl-arginine deiminase
CCNA_00212	228693	229571	+	3	225115	230116	N-carbamoylputrescine amidase
CCNA_00213	229568	230116	+	4	225115	230116	ribosomal-protein-alanine acetyltransferase
CCNA_00222	238241	239860	+	1	238241	240651	glucose-6-phosphate isomerase/glucose-6 phosphate 1-epimerase
CCNA_00223	239869	240651	+	2	238241	240651	esterase lipase Family protein
CCNA_00227	243490	244056	-	2	244670	243490	methyltransferase
CCNA_00228	244056	244670	-	1	244670	243490	putative membrane spanning protein
CCNA_00233	248082	249119	+	1	248082	250276	UDP-N-acetylglucosamine 4,6-dehydratase
CCNA_00234	249116	250276	+	2	248082	250276	WecE-family cell wall biogenesis enzyme
CCNA_00235	250273	250548	-	2	252308	250273	hypothetical protein
CCNA_00236	250611	252308	-	1	252308	250273	conserved hypothetical protein
CCNA_00237	252525	253232	+	1	252525	255242	two-component response regulator chvI
CCNA_00238	253207	254811	+	2	252525	255242	two-component sensor histidine kinase chvG
CCNA_00239	254808	255242	+	3	252525	255242	serine kinase/phosphatase HprK
CCNA_00240	255318	255725	+	1	255318	256000	PTS system, IIA component
CCNA_00241	255722	256000	+	2	255318	256000	phosphocarrier protein HPr
CCNA_00244	256953	257594	+	1	256953	258737	HAD superfamily phophatase
CCNA_00245	257623	257907	+	2	256953	258737	pterin-4-alpha-carbinolamine dehydratase
CCNA_00246	257952	258737	+	3	256953	258737	cyclohexanol dehydrogenase
CCNA_00249	260971	261561	+	1	260971	263672	SCO1/SenC family protein
CCNA_00250	261642	262904	+	2	260971	263672	poly(3-hydroxyalkanoate) depolymerase
CCNA_00251	262953	263672	+	3	260971	263672	zinc metalloprotease
CCNA_00255	268063	269187	-	2	270057	268063	esterase
CCNA_00256	269206	270057	-	1	270057	268063	pyridoxine kinase
CCNA_00268	282130	283956	+	1	282130	285160	DNA polymerase III subunit gamma/tau
CCNA_00269	284102	284431	+	2	282130	285160	YbaB/EbfC-family DNA-binding protein
CCNA_00270	284558	285160	+	3	282130	285160	Recombination protein recR
CCNA_00271	285270	285422	+	1	285270	287295	hypothetical protein
CCNA_00272	285476	286765	+	2	285270	287295	RmuC family protein
CCNA_00273	286774	287295	+	3	285270	287295	peptide deformylase
CCNA_00277	290161	291321	+	1	290161	292901	succinyl-diaminopimelate desuccinylase
CCNA_00278	291339	292259	+	2	290161	292901	glutaminase
CCNA_00279	292311	292901	+	3	290161	292901	NAD(P)H-quinone reductase
CCNA_00280	292898	293641	-	2	294567	292898	tRNA pseudouridine synthase A
CCNA_00281	293641	294567	-	1	294567	292898	methionyl-tRNA formyltransferase
CCNA_00283	295109	295969	-	3	297542	295109	2,3,4,5-tetrahydropyridine-2-carboxylate N-succinyltransferase
CCNA_00284	295966	296631	-	2	297542	295109	pyrimidine 5'-nucleotidase family protein
CCNA_00285	296628	297542	-	1	297542	295109	acetylglutamate kinase
CCNA_00286	297735	298193	-	2	299318	297735	two-component receiver domain protein LovR
CCNA_00287	298212	299318	-	1	299318	297735	photosensory histidine protein kinase LovK
CCNA_00288	299485	300534	-	2	300797	299485	ABC-type sulfate transport system, periplasmic component
CCNA_00289	300549	300797	-	1	300797	299485	hypothetical protein
CCNA_00292	306029	307462	+	1	306029	311066	phosphate transport system permease protein pstC
CCNA_00293	307455	308750	+	2	306029	311066	phosphate transport system permease protein pstA
CCNA_00294	308810	309634	+	3	306029	311066	phosphate transport ATP-binding protein pstB
CCNA_00295	309660	310352	+	4	306029	311066	phosphate transport system protein phoU
CCNA_00296	310374	311066	+	5	306029	311066	phosphate regulon response regulator PhoB
CCNA_00297	311039	311896	-	2	312666	311039	two-component response regulator
CCNA_00298	311893	312666	-	1	312666	311039	hypothetical protein
CCNA_00301	314615	315697	+	1	314615	316991	phosphotransferase family protein
CCNA_00302	315702	316991	+	2	314615	316991	imidazolonepropionase-related amidohydrolase
CCNA_00303	317027	318034	-	5	322868	317027	tetraacyldisaccharide-1-P 4'-kinase
CCNA_00304	318031	319308	-	4	322868	317027	3-deoxy-D-manno-octulosonic-acid transferase
CCNA_00305	319278	320303	-	3	322868	317027	cobalt-zinc-cadmium resistance protein czcD
CCNA_00306	320335	321048	-	2	322868	317027	lysophospholipid acyltransferase
CCNA_00307	321045	322868	-	1	322868	317027	phospholipid-lipopolysaccharide ABC transporter
CCNA_00309	323812	324045	-	4	326630	323812	conserved hypothetical protein
CCNA_00310	324066	324845	-	3	326630	323812	3'-phosphoadenosine-5'-phosphosulfate (PAPS) 3'-phosphatase family protein
CCNA_00311	324842	326173	-	2	326630	323812	Zn-dependent protease family protein
CCNA_00312	326229	326630	-	1	326630	323812	putative membrane spanning protein
CCNA_00313	326715	328544	-	5	332971	326715	peptidase, M14 family
CCNA_00314	328587	329198	-	4	332971	326715	hypothetical protein
CCNA_00315	329224	330753	-	3	332971	326715	3-polyprenyl-4-hydroxybenzoate decarboxylase
CCNA_00316	330777	331910	-	2	332971	326715	glutamate 5-kinase
CCNA_00317	331907	332971	-	1	332971	326715	GTP-binding protein CgtA
CCNA_00320	334940	335209	-	2	335755	334940	LSU ribosomal protein L27P
CCNA_00321	335240	335755	-	1	335755	334940	LSU ribosomal protein L21P
CCNA_00322	335959	336588	+	1	335959	337728	conserved hypothetical protein
CCNA_00323	336631	337728	+	2	335959	337728	low-affinity zinc transport protein
CCNA_00328	340575	341264	+	1	340575	341825	monofunctional biosynthetic peptidoglycan transglycosylase MtgA
CCNA_00329	341277	341825	+	2	340575	341825	ribosomal-protein-alanine acetyltransferase
CCNA_00331	342674	343432	+	1	342674	344109	molybdate-binding protein
CCNA_00332	343435	344109	+	2	342674	344109	molybdenum transport system permease protein modB
CCNA_00334	345020	345580	+	1	345020	350719	conserved hypothetical membrane protein
CCNA_00335	345618	346055	+	2	345020	350719	putative secreted protein
CCNA_00336	346066	347517	+	3	345020	350719	lignostilbene-alpha,beta-dioxygenase
CCNA_00337	347595	348305	+	4	345020	350719	TetR-family transcriptional regulator
CCNA_00338	348479	350719	+	5	345020	350719	TonB-dependent receptor
CCNA_00340	352434	353633	+	1	352434	358928	succinyl-CoA synthetase beta chain
CCNA_00341	353634	354518	+	2	352434	358928	succinyl-CoA synthetase alpha chain
CCNA_00342	354697	357660	+	3	352434	358928	2-oxoglutarate dehydrogenase E1 component
CCNA_00343	357720	358928	+	4	352434	358928	dihydrolipoamide succinyltransferase
CCNA_00349	364395	365309	-	2	365986	364395	integrase/recombinase, XerC-CodV family
CCNA_00350	365306	365986	-	1	365986	364395	conserved hypothetical protein
CCNA_00359	375919	376716	+	1	375919	377806	SH3 domain-containing cell surface protein
CCNA_00360	376916	377806	+	2	375919	377806	alpha/beta hydrolase superfamily protein
CCNA_00361	377803	378750	-	5	382655	377803	hot dog superfamily thioesterase
CCNA_00362	378802	379287	-	4	382655	377803	zinc uptake regulation protein
CCNA_00363	379324	380100	-	3	382655	377803	PAP2 bacterial acid phosphatase
CCNA_00364	380179	381273	-	2	382655	377803	deoxyhypusine synthase
CCNA_00365	381396	382655	-	1	382655	377803	ornithine decarboxylase
CCNA_00366	383009	383803	+	1	383009	385667	phosphonates transport ATP-binding protein phnC
CCNA_00367	383800	384825	+	2	383009	385667	phosphonates-binding protein
CCNA_00368	384831	385667	+	3	383009	385667	phosphonates transport system permease protein phnE
CCNA_00370	387576	388085	-	5	390177	387576	ATP synthase B chain
CCNA_00371	388096	388629	-	4	390177	387576	ATP synthase B' chain
CCNA_00372	388756	388980	-	3	390177	387576	ATP synthase C chain
CCNA_00373	389030	389791	-	2	390177	387576	ATP synthase A chain
CCNA_00374	389797	390177	-	1	390177	387576	putative ATP synthase protein I
CCNA_00375	390599	390988	+	1	390599	391838	conserved hypothetical protein
CCNA_00376	391059	391838	+	2	390599	391838	putative membrane spanning protein
CCNA_00377	391953	395396	-	3	396640	391953	chromosome partition protein Smc
CCNA_00378	395418	396026	-	2	396640	391953	thiol:disulfide interchange protein dsbA
CCNA_00379	396026	396640	-	1	396640	391953	thiol:disulfide interchange protein dsbA
CCNA_00384	400574	401479	+	1	400574	402861	glucan endo-1,3-beta-glucosidase
CCNA_00385	401527	402861	+	2	400574	402861	multidrug resistance protein
CCNA_00390	405999	407213	+	1	405999	407767	ADP-heptose--LPS heptosyltransferase
CCNA_00391	407210	407767	+	2	405999	407767	conserved hypothetical protein
CCNA_00393	409326	410552	-	2	410899	409326	RNA polymerase sigma factor
CCNA_00394	410549	410899	-	1	410899	409326	YCII-related domain protein
CCNA_00399	416919	418016	+	1	416919	422068	zinc metallohydrolase, glyoxalase II family
CCNA_00400	418061	418504	+	2	416919	422068	MarR/EmrR-family transcriptional regulator
CCNA_00401	418501	419271	+	3	416919	422068	enoyl-CoA hydratase
CCNA_00402	419275	419691	+	4	416919	422068	conserved hypothetical membrane protein
CCNA_00403	419728	420699	+	5	416919	422068	short chain dehydrogenase
CCNA_00404	420699	421214	+	6	416919	422068	hypothetical protein
CCNA_00405	421211	422068	+	7	416919	422068	short chain dehydrogenase
CCNA_00409	424406	424450	+	1	424406	426286	hypothetical protein
CCNA_00410	424513	425043	+	2	424406	426286	acetyltransferase
CCNA_00411	425076	425639	+	3	424406	426286	conserved hypothetical protein
CCNA_00412	425636	426286	+	4	424406	426286	CoA pyrophosphatase
CCNA_00413	426379	427632	+	1	426379	428354	poly(A) polymerase/tRNA-nucleotidyltransferase
CCNA_00414	427653	428354	+	2	426379	428354	type 1 glutamine amidotransferase (GATase1) domain protein
CCNA_00416	429725	430123	-	2	430498	429725	conserved hypothetical membrane protein
CCNA_00417	430127	430498	-	1	430498	429725	conserved hypothetical membrane protein
CCNA_00419	430733	431269	+	1	430733	431269	fasciclin domain cell surface protein
CCNA_00420	431334	431885	-	4	433170	431334	hypothetical protein
CCNA_00421	431882	432286	-	3	433170	431334	dihydroneopterin aldolase
CCNA_00422	432336	433088	-	2	433170	431334	SDR pteridine reductase
CCNA_03919	433090	433170	-	1	433170	431334	hypothetical protein
CCNA_00427	436958	437146	+	1	436958	437550	hypothetical protein
CCNA_00428	437146	437328	+	2	436958	437550	conserved hypothetical protein
CCNA_00429	437383	437550	+	3	436958	437550	hypothetical protein
CCNA_00433	438748	439005	+	1	438748	440003	type 1 capsular polysaccharide biosynthesis protein J
CCNA_00434	439068	440003	+	2	438748	440003	conserved membrane-spanning protein
CCNA_00435	440156	441607	+	1	440156	442865	amino acid transporter
CCNA_00436	441717	442865	+	2	440156	442865	acyl-CoA dehydrogenase, short-chain specific
CCNA_00439	445497	447518	+	1	445497	455328	methyl-accepting chemotaxis protein
CCNA_00440	447518	447805	+	2	445497	455328	STAS domain protein
CCNA_00441	447802	448167	+	3	445497	455328	chemotaxis receiver domain protein cheYI
CCNA_00442	448237	450525	+	4	445497	455328	chemotaxis histidine kinase protein cheAI
CCNA_00443	450529	450996	+	5	445497	455328	chemotaxis protein cheW
CCNA_00444	450996	451877	+	6	445497	455328	chemotaxis protein methyltransferase
CCNA_00445	451877	452911	+	7	445497	455328	receiver domain-glutamate methylesterase cheBI
CCNA_00446	452915	453304	+	8	445497	455328	chemotaxis receiver domain protein cheYII
CCNA_00447	453301	453864	+	9	445497	455328	chemotaxis protein cheD
CCNA_00448	453868	454251	+	10	445497	455328	cheU protein
CCNA_00449	454259	454861	+	11	445497	455328	cheYIII
CCNA_00450	454858	455328	+	12	445497	455328	cheE protein
CCNA_00452	458721	459857	-	4	461868	458721	N-acetylglucosamine-6-phosphate deacetylase
CCNA_00453	459857	460948	-	3	461868	458721	glucosamine-6-phosphate deaminase
CCNA_00454	460977	461789	-	2	461868	458721	GntR-family transcriptional regulator
CCNA_03920	461800	461868	-	1	461868	458721	hypothetical protein
CCNA_00456	464819	467092	+	1	464819	471415	beta-N-acetylhexosaminidase
CCNA_00457	467106	469664	+	2	464819	471415	phosphoenolpyruvate-protein phosphotransferase/phosphocarrier protein HPr/PTS system, glucose-specific IIA subunit
CCNA_00458	469661	471415	+	3	464819	471415	PTS system, N-acetylglucosamine-specific IIBC component
CCNA_00466	479191	480435	+	1	479191	481710	glycosyltransferase
CCNA_00467	480439	481710	+	2	479191	481710	oligosaccharide translocase/flippase
CCNA_00470	484789	486132	-	3	488169	484789	O-antigen polymerase
CCNA_00471	486159	487127	-	2	488169	484789	GDP-L-fucose synthase
CCNA_00472	487093	488169	-	1	488169	484789	GDP-mannose 4,6 dehydratase
CCNA_00473	488274	488768	-	4	493709	488274	hypothetical protein
CCNA_00474	488768	491578	-	3	493709	488274	DNA relaxase/conjugal transfer nickase-helicase trwC
CCNA_00475	491512	493329	-	2	493709	488274	bacterial conjugation protein, ATP binding domain trwB
CCNA_00476	493326	493709	-	1	493709	488274	hypothetical protein
CCNA_00481	497352	497597	+	1	497352	498855	HipB transcriptional regulator
CCNA_00482	497584	498855	+	2	497352	498855	toxin protein module HipA
CCNA_00484	500314	501015	-	2	502142	500314	hypothetical protein
CCNA_00485	501114	502142	-	1	502142	500314	ribosomal large subunit pseudouridine synthase D
CCNA_00488	506715	507341	-	2	507747	506715	amino acid efflux permease
CCNA_00489	507328	507747	-	1	507747	506715	phosphoribosyl-AMP cyclohydrolase
CCNA_00492	509704	511095	+	1	509704	515224	cysteinyl-tRNA synthetase
CCNA_00493	511098	511559	+	2	509704	515224	putative polyketide cyclase-dehydrase/lipid transport protein
CCNA_00494	511566	512027	+	3	509704	515224	transport protein
CCNA_00495	512080	512334	+	4	509704	515224	putative membrane protein insertion efficiency factor YidD
CCNA_00496	512331	514298	+	5	509704	515224	threonyl-tRNA synthetase
CCNA_00497	514298	515224	+	6	509704	515224	putative rhamnosyl transferase
CCNA_00499	515480	515845	-	3	518417	515480	hypothetical protein
CCNA_00500	515842	516741	-	2	518417	515480	hydroxymethylglutaryl-CoA lyase
CCNA_00501	516738	518417	-	1	518417	515480	glucosyltransferase
CCNA_00505	520398	520949	+	1	520398	523086	ubiquinol-cytochrome c reductase iron-sulfur subunit
CCNA_00506	520955	522235	+	2	520398	523086	cytochrome b
CCNA_00507	522241	523086	+	3	520398	523086	cytochrome c1
CCNA_00509	523993	524526	-	4	527045	523993	phosphoglycerate mutase family
CCNA_00510	524523	525200	-	3	527045	523993	carboxymethylenebutenolidase
CCNA_00511	525200	525880	-	2	527045	523993	carboxymethylenebutenolidase
CCNA_00512	525945	527045	-	1	527045	523993	GTP-binding protein, probable translation factor
CCNA_00516	531683	532432	-	3	533733	531683	integral membrane protein
CCNA_00517	532435	533052	-	2	533733	531683	peptidyl-tRNA hydrolase
CCNA_00518	533140	533733	-	1	533733	531683	LSU ribosomal protein L25P
CCNA_00521	536277	536528	-	5	539654	536277	antitoxin protein
CCNA_00522	536509	536805	-	4	539654	536277	BrnT-related ribonuclease toxin
CCNA_00523	536853	537638	-	3	539654	536277	multicopper polyphenol oxidase
CCNA_00524	537635	538759	-	2	539654	536277	conserved hypothetical cytosolic protein
CCNA_00525	538746	539654	-	1	539654	536277	prolipoprotein diacylglyceryl transferase
CCNA_00528	540844	541626	+	1	540844	542231	pyrroline-5-carboxylate reductase
CCNA_00529	541695	542231	+	2	540844	542231	conserved hypothetical protein
CCNA_00530	542581	543099	+	1	542581	543528	LSU ribosomal protein L10P
CCNA_00531	543145	543528	+	2	542581	543528	LSU ribosomal protein L12P (L7/L12)
CCNA_00534	546314	547336	+	1	546314	547537	conserved hypothetical protein
CCNA_00535	547379	547537	+	2	546314	547537	hypothetical protein
CCNA_00536	547831	551901	+	1	547831	556205	DNA-directed RNA polymerase beta chain
CCNA_00537	552015	556205	+	2	547831	556205	DNA-directed RNA polymerase beta' chain
CCNA_00542	561341	561664	-	2	562363	561341	hypothetical protein
CCNA_00543	561713	562363	-	1	562363	561341	methyl-accepting chemotaxis protein
CCNA_00544	562579	563754	+	1	562579	564547	acetyl-CoA acetyltransferase
CCNA_00545	563825	564547	+	2	562579	564547	acetoacetyl-CoA reductase
CCNA_00547	565748	565879	+	1	565748	568052	PurR-family transcriptional regulator
CCNA_00548	565904	566170	+	2	565748	568052	transposase, HTH-Tnp1 superfamily
CCNA_00549	566164	567090	+	3	565748	568052	transposase, IS2 family
CCNA_00550	567006	568052	+	4	565748	568052	LacI-family transcriptional regulator
CCNA_00552	568956	569426	-	2	570172	568956	cupin superfamily protein
CCNA_00553	569423	570172	-	1	570172	568956	hydroxyacylglutathione hydrolase
CCNA_00557	573020	573799	-	3	575737	573020	endonuclease/exonuclease/phosphatase family protein
CCNA_00558	573796	574461	-	2	575737	573020	methyltransferase
CCNA_00559	574589	575737	-	1	575737	573020	homoserine O-acetyltransferase
CCNA_00560	575815	576327	+	1	575815	579972	phosphohistidine phosphatase SixA
CCNA_00561	576324	576668	+	2	575815	579972	conserved hypothetical cytosolic protein
CCNA_00562	576665	577723	+	3	575815	579972	dihydroorotate dehydrogenase
CCNA_00563	577720	578457	+	4	575815	579972	SNARE-associated family membrane protein
CCNA_00564	578467	579972	+	5	575815	579972	sensory transduction protein kinase CenK
CCNA_00567	583664	585976	-	4	589130	583664	alpha-1,2-mannosidase
CCNA_00568	585948	587111	-	3	589130	583664	N-acetylglucosamine-6-phosphate deacetylase
CCNA_00569	587111	588187	-	2	589130	583664	glucosamine-6-phosphate deaminase
CCNA_00570	588225	589130	-	1	589130	583664	GntR-family transcriptional regulator
CCNA_00571	589132	591768	+	1	589132	593513	phosphoenolpyruvate-protein phosphotransferase/phosphocarrier protein HPr/PTS system, glucose-specific IIA subunit
CCNA_00572	591765	593513	+	2	589132	593513	PTS system, N-acetylglucosamine-specific IIBC component
CCNA_00574	596740	599052	+	1	596740	601420	alpha-N-acetylglucosaminidase
CCNA_00575	599049	600167	+	2	596740	601420	conserved hypothetical protein
CCNA_00576	600176	601420	+	3	596740	601420	oligopeptide-binding protein oppA
CCNA_00579	604210	606009	-	2	609290	604210	endonuclease
CCNA_00580	606207	609290	-	1	609290	604210	AAA ATPase domain protein
CCNA_00589	617851	618567	-	4	622871	617851	hypothetical protein
CCNA_00590	618615	619724	-	3	622871	617851	FixC-family flavoprotein dehydrogenase
CCNA_00591	619728	621791	-	2	622871	617851	conserved hypothetical protein
CCNA_00592	621804	622871	-	1	622871	617851	ferritin superfamily protein
CCNA_00593	622934	624517	-	2	626342	622934	conserved hypothetical protein
CCNA_00594	624522	626342	-	1	626342	622934	conserved hypothetical protein
CCNA_00595	626899	627888	-	2	628364	626899	FecR family protein
CCNA_00596	627846	628364	-	1	628364	626899	RpoE-family sigma factor
CCNA_00600	635661	636890	+	1	635661	641012	conserved hypothetical protein
CCNA_00601	636877	637848	+	2	635661	641012	MoxR-like ATPase
CCNA_00602	637845	639158	+	3	635661	641012	von Willebrand factor type A domain protein
CCNA_00603	639155	640153	+	4	635661	641012	integral membrane protein
CCNA_00604	640131	641012	+	5	635661	641012	RDD family membrane protein
CCNA_00609	647369	648415	+	1	647369	651031	PurR-family transcriptional regulator
CCNA_00610	648428	651031	+	2	647369	651031	alpha-1,2-mannosidase
CCNA_00612	653295	654179	-	4	659863	653295	L-asparaginase
CCNA_00613	654176	655519	-	3	659863	653295	cyanophycinase
CCNA_00614	655396	656883	-	2	659863	653295	short-chain fatty acids transporter
CCNA_00615	656945	659863	-	1	659863	653295	TonB-dependent receptor
CCNA_00617	660731	661774	+	1	660731	665644	arginine N-succinyltransferase, beta chain
CCNA_00618	661761	663179	+	2	660731	665644	succinylglutamic semialdehyde dehydrogenase
CCNA_00619	663176	664456	+	3	660731	665644	succinylarginine dihydrolase
CCNA_00620	664466	665644	+	4	660731	665644	acetylornithine aminotransferase/succinyldiaminopimelate aminotransferase
CCNA_00627	672921	673382	-	2	673771	672921	hypothetical protein
CCNA_00628	673388	673771	-	1	673771	672921	chemotaxis protein cheY
CCNA_00629	674363	676249	+	1	674363	681294	methyl-accepting chemotaxis protein
CCNA_00630	676286	678580	+	2	674363	681294	chemotaxis histidine kinase protein cheAII
CCNA_00631	678577	679029	+	3	674363	681294	chemotaxis protein cheW
CCNA_00632	679026	679394	+	4	674363	681294	chemotaxis receiver domain protein CheYII
CCNA_00633	679391	680467	+	5	674363	681294	receiver domain-glutamate methylesterase CheBII
CCNA_00634	680464	681294	+	6	674363	681294	chemotaxis protein methyltransferase
CCNA_00635	682056	683531	+	1	682056	684388	CHASE2 membrane receptor
CCNA_00636	683537	684388	+	2	682056	684388	hypothetical protein
CCNA_00637	684440	687454	-	3	691751	684440	tetratricopeptide repeat family protein
CCNA_00638	687421	690129	-	2	691751	684440	heme:hemopexin-binding protein
CCNA_00639	690126	691751	-	1	691751	684440	heme:hemopexin-binding protein
CCNA_00641	692376	692672	-	2	692899	692376	hypothetical protein
CCNA_00642	692642	692899	-	1	692899	692376	hypothetical protein
CCNA_00644	694013	695422	+	1	694013	708039	conserved hypothetical protein
CCNA_00645	695435	696727	+	2	694013	708039	nitrate binding protein nrtA
CCNA_00646	696739	697629	+	3	694013	708039	nitrate transport permease protein nrtB
CCNA_00647	697642	698427	+	4	694013	708039	nitrate transport ATP-binding protein nrtD
CCNA_00648	698432	699154	+	5	694013	708039	nitrate response regulator NasT
CCNA_00649	699198	700292	+	6	694013	708039	ABC family transporter protein
CCNA_00650	700527	701747	+	7	694013	708039	MFS superfamily nitrate/nitrite transporter NarK
CCNA_00651	701776	704244	+	8	694013	708039	nitrite reductase (NAD(P)H) catalytic subunit
CCNA_00652	704241	704585	+	9	694013	708039	nitrite reductase (NAD(P)H) small subunit
CCNA_00653	704586	707264	+	10	694013	708039	assimilatory nitrate reductase catalytic subunit
CCNA_00654	707254	708039	+	11	694013	708039	uroporphyrin-III C-methyltransferase
CCNA_00656	710696	712531	+	1	710696	717825	type I restriction-modification system methylation subunit
CCNA_00657	712528	713880	+	2	710696	717825	type I restriction-modification system specificity subunit
CCNA_00658	713877	714920	+	3	710696	717825	5-methylcytosine-specific restriction enzyme MRR
CCNA_00659	714931	717825	+	4	710696	717825	type I restriction-modification system restriction subunit
CCNA_00660	717822	718802	-	4	719943	717822	transposase
CCNA_00661	718799	719233	-	3	719943	717822	transposase, HTH-Tnp1 superfamily
CCNA_00662	719217	719564	-	2	719943	717822	hypothetical protein
CCNA_00663	719608	719943	-	1	719943	717822	bacterial apoptosis endonuclease BapE
CCNA_00665	721949	723094	+	1	721949	723444	GAF-family sensor histidine kinase
CCNA_00666	723091	723444	+	2	721949	723444	response regulator receiver domain protein
CCNA_00667	723506	724690	-	5	729756	723506	lipopolysaccharide biosynthesis protein
CCNA_00668	724701	725753	-	4	729756	723506	capsular polysaccharide biosynthesis protein
CCNA_00669	725750	728206	-	3	729756	723506	glycosyltransferase family 99 protein WbsX
CCNA_00670	728203	728955	-	2	729756	723506	ABC-type polysaccharide/polyol phosphate transport system, ATPase component
CCNA_00671	728965	729756	-	1	729756	723506	ABC-type polysaccharide/polyol phosphate export system, permease component
CCNA_00674	731887	733134	-	3	733734	731887	NAD(FAD)-utilizing dehydrogenase
CCNA_00675	733100	733495	-	2	733734	731887	VapC-like PIN domain ribonuclease
CCNA_00676	733495	733734	-	1	733734	731887	PSK-family transcription factor
CCNA_00677	733882	734571	-	2	735007	733882	LSU ribosomal protein L1P
CCNA_00678	734576	735007	-	1	735007	733882	LSU ribosomal protein L11P
CCNA_00680	736612	737247	-	2	737981	736612	2-hydroxychromene-2-carboxylate isomerase
CCNA_00681	737244	737981	-	1	737981	736612	short chain dehydrogenase
CCNA_00683	738931	740460	-	3	741725	738931	Deoxyribodipyrimidine photo-lyase-related protein
CCNA_00684	740473	741111	-	2	741725	738931	anti-sigma factor, ChrR-family
CCNA_00685	741108	741725	-	1	741725	738931	RNA polymerase sigma factor
CCNA_00687	743356	743727	-	2	745096	743356	conserved hypothetical protein
CCNA_00688	743786	745096	-	1	745096	743356	conserved hypothetical protein
CCNA_00693	751485	751778	-	2	754342	751485	heat shock protein 15
CCNA_00694	751775	754342	-	1	754342	751485	ATP-dependent DNA helicase
CCNA_00698	757318	757815	-	1	757815	757318	conserved hypothetical protein
CCNA_00703	762427	762633	+	1	762427	762873	hypothetical protein
CCNA_00704	762676	762873	+	2	762427	762873	hypothetical protein
CCNA_00707	764103	765185	-	2	767110	764103	conserved hypothetical membrane protein
CCNA_00708	765182	767110	-	1	767110	764103	cobaltochelatase cobT subunit
CCNA_03926	770292	770423	-	2	770709	770292	hypothetical protein
CCNA_00714	770440	770709	-	1	770709	770292	hypothetical protein
CCNA_00718	771887	772783	-	2	772894	771887	abortive infection protein
CCNA_03930	772790	772894	-	1	772894	771887	hypothetical protein
CCNA_03931	773437	773730	-	3	774278	773437	hypothetical protein
CCNA_03932	773733	773987	-	2	774278	773437	hypothetical protein
CCNA_03933	774019	774278	-	1	774278	773437	hypothetical protein
CCNA_00719	774394	775635	+	1	774394	777776	type I secretion adaptor protein hlyD
CCNA_00720	775596	777776	+	2	774394	777776	type I protein secretion ATP-binding protein/type I protein secretion transmembrane subunit/type I secretion processing peptidase
CCNA_00721	777942	779585	-	2	779933	777942	chaperonin GroEL
CCNA_00722	779643	779933	-	1	779933	777942	chaperonin GroES
CCNA_00723	780108	780302	+	1	780108	780749	glyoxalase family protein
CCNA_00724	780321	780749	+	2	780108	780749	hypothetical protein
CCNA_00725	780950	781612	-	2	782970	780950	O6-methylguanine-DNA methyltransferase
CCNA_00726	781663	782970	-	1	782970	780950	acyl-CoA dehydrogenase
CCNA_00728	783796	784959	+	1	783796	786358	conserved hypothetical protein
CCNA_00729	785054	786358	+	2	783796	786358	conserved hypothetical protein
CCNA_00732	789387	790439	+	1	789387	792399	GumN superfamily protein
CCNA_00733	790499	791437	+	2	789387	792399	GumN superfamily protein
CCNA_00734	791491	792399	+	3	789387	792399	GumN superfamily protein
CCNA_00736	793143	793649	-	2	796705	793143	lipoprotein signal peptidase
CCNA_00737	793796	796705	-	1	796705	793143	isoleucyl-tRNA synthetase
CCNA_00740	798513	799454	-	3	800797	798513	riboflavin kinase/FMN adenylyltransferase
CCNA_00741	799454	799879	-	2	800797	798513	3-hydroxybutyryl-CoA dehydratase
CCNA_00742	799937	800797	-	1	800797	798513	HAD superfamily sugar phosphatase
CCNA_00745	802070	802774	-	2	803496	802070	conserved hypothetical protein
CCNA_00746	802771	803496	-	1	803496	802070	ADA regulatory protein/O6-methylguanine-DNA
CCNA_00748	805164	805484	+	1	805164	807384	ferrous iron transport protein A
CCNA_00749	805489	807384	+	2	805164	807384	ferrous iron transport protein B
CCNA_00750	807593	808621	-	2	810233	807593	FeaR-family transcriptional regulator
CCNA_00751	808992	810233	-	1	810233	807593	conserved hypothetical membrane protein
CCNA_00755	813444	813884	-	2	814120	813444	tellurium resistance protein terB
CCNA_00756	813842	814120	-	1	814120	813444	hypothetical protein
CCNA_00761	820655	820864	-	4	822897	820655	conserved hypothetical protein
CCNA_00762	820861	821205	-	3	822897	820655	conserved hypothetical protein
CCNA_00763	821210	822151	-	2	822897	820655	electron transfer flavoprotein alpha subunit
CCNA_00764	822151	822897	-	1	822897	820655	electron transfer flavoprotein beta subunit
CCNA_00766	823602	824180	-	2	824421	823602	cobalamin adenosyltransferase family protein
CCNA_00767	824218	824421	-	1	824421	823602	conserved hypothetical protein
CCNA_03936	824706	824840	+	1	824706	825644	hypothetical protein
CCNA_00768	824776	825000	+	2	824706	825644	hypothetical protein
CCNA_00769	824997	825644	+	3	824706	825644	TetR family transcriptional regulator
CCNA_00770	825728	826336	+	1	825728	826336	TetR family transcriptional regulator
CCNA_03937	829105	829290	+	1	829105	830426	hypothetical protein
CCNA_00774	829317	830426	+	2	829105	830426	ring hydroxylating diooxygenase
CCNA_00777	835363	837786	-	2	839778	835363	PAS family GGDEF/EAL protein
CCNA_00778	837946	839778	-	1	839778	835363	GTP-binding protein TypA/BipA
CCNA_00795	858980	859588	-	4	864705	858980	two-component response regulator FixJ
CCNA_00796	859581	861068	-	3	864705	858980	oxygen sensory histidine kinase FixL
CCNA_00798	861294	862892	-	2	864705	858980	ABC transporter, ATP-binding protein cydC
CCNA_00799	863065	864705	-	1	864705	858980	ABC transporter, ATP-binding protein cydD
CCNA_00800	864829	866391	+	1	864829	867695	cytochrome bd-type quinol oxidase, subunit 1 cydA
CCNA_00801	866406	867557	+	2	864829	867695	cytochrome bd-type quinol oxidase, subunit 2 cydB
CCNA_00802	867576	867695	+	3	864829	867695	cyd operon protein YbgT
CCNA_00805	869089	869778	-	4	872310	869089	GTP-binding protein YihA
CCNA_00806	869778	871625	-	3	872310	869089	inner membrane protein translocase component yidC
CCNA_00807	871633	872082	-	2	872310	869089	ribonuclease P protein component
CCNA_00808	872176	872310	-	1	872310	869089	LSU ribosomal protein L34P
CCNA_00809	872590	873585	-	5	877531	872590	quinone oxidoreductase
CCNA_00810	873744	874886	-	4	877531	872590	acetyl esterase
CCNA_00811	874918	875553	-	3	877531	872590	TetR-family transcriptional regulator
CCNA_00812	875775	876026	-	2	877531	872590	conserved hypothetical protein
CCNA_00813	876155	877531	-	1	877531	872590	flavin-binding monooxygenase-related protein
CCNA_00815	878273	879724	-	3	881284	878273	lignostilbene-alpha,beta-dioxygenase
CCNA_00816	879721	879912	-	2	881284	878273	hypothetical protein
CCNA_00817	879956	881284	-	1	881284	878273	L-sorbosone dehydrogenase
CCNA_00818	881445	882167	-	3	883889	881445	glutathione S-transferase
CCNA_00820	882223	883395	-	2	883889	881445	3-ketoacyl-CoA thiolase
CCNA_00821	883440	883889	-	1	883889	881445	hypothetical protein
CCNA_00823	884441	885244	-	3	886054	884441	LuxR-like DNA-binding protein
CCNA_03941	884551	884910	-	2	886054	884441	hypothetical protein
CCNA_00824	885326	886054	-	1	886054	884441	GntR-family transcriptional regulator
CCNA_00825	886217	886825	-	2	887742	886217	2-dehydro-3-deoxy-6-phosphogalactonate aldolase
CCNA_00826	886822	887742	-	1	887742	886217	2-dehydro-3-deoxygalactonokinase
CCNA_00830	892954	894603	+	1	892954	897455	beta-galactosidase
CCNA_00831	894504	897455	+	2	892954	897455	alpha-glucosidase
CCNA_00844	916721	917002	-	3	920390	916721	toxin protein relE-1
CCNA_00845	916999	917262	-	2	920390	916721	antitoxin protein relB-1
CCNA_00846	917301	920390	-	1	920390	916721	proline dehydrogenase/delta-1-pyrroline-5-carboxylate dehydrogenase
CCNA_00848	921330	921494	-	4	927470	921330	leucine-responsive regulatory protein
CCNA_00849	921731	923134	-	3	927470	921330	outer membrane efflux protein
CCNA_00850	923136	926291	-	2	927470	921330	cation/multidrug efflux pump acrB2
CCNA_00851	926304	927470	-	1	927470	921330	periplasmic multidrug efflux lipoprotein precursor
CCNA_00859	937676	938563	-	2	938855	937676	acetyltransferase, GNAT family
CCNA_00860	938619	938855	-	1	938855	937676	holdfast inhibitor protein HfiA
CCNA_00862	939696	941471	-	2	942333	939696	xylonate dehydratase xylD
CCNA_00863	941464	942333	-	1	942333	939696	xylonolactonase xylC
CCNA_00864	942458	943204	-	3	945817	942458	xylose dehydrogenase xylB
CCNA_00865	943210	944646	-	2	945817	942458	alpha-ketoglutaric semialdehyde dehydrogenase xylA
CCNA_00866	944663	945817	-	1	945817	942458	fumarylacetoacetate hydrolase family protein
CCNA_00870	950449	950886	-	3	952008	950449	conserved hypothetical protein
CCNA_00871	950906	951757	-	2	952008	950449	carbon-nitrogen hydrolase family protein
CCNA_00872	951754	952008	-	1	952008	950449	glutaredoxin
CCNA_00875	953751	953924	-	3	954947	953751	Flp/Fap pilin component protein
CCNA_00876	953903	954307	-	2	954947	953751	7,8-dihydro-8-oxoguanine-triphosphatase
CCNA_00877	954339	954947	-	1	954947	953751	hypothetical protein
CCNA_00880	959391	960950	-	2	961699	959391	conserved hypothetical protein
CCNA_00881	960947	961699	-	1	961699	959391	ABC transporter ATP-binding protein
CCNA_00883	963045	963803	-	3	964730	963045	3-demethylubiquinone 3-methyltransferase
CCNA_00884	963806	964192	-	2	964730	963045	VapC-like PIN domain ribonuclease toxin
CCNA_00885	964182	964730	-	1	964730	963045	MazE-like antitoxin protein
CCNA_00894	973984	975135	+	1	973984	975541	1-hydroxy-2-methyl-2-(E)-butenyl 4-diphosphate synthase
CCNA_00895	975146	975541	+	2	973984	975541	conserved hypothetical protein
CCNA_00898	976253	977020	-	2	978094	976253	ribosomal large subunit pseudouridine synthase F
CCNA_00899	977024	978094	-	1	978094	976253	bacterial peptide chain Release factor 1 (RF-1)
CCNA_00902	981935	982915	+	1	981935	985480	inositol ABC transporter, periplasmic inositol-binding protein IbpA
CCNA_00903	982938	984485	+	2	981935	985480	inositol transport ATP-binding protein IatA
CCNA_00904	984482	985480	+	3	981935	985480	inositol ABC transport system, permease protein IatP
CCNA_00905	985509	986396	-	9	993209	985509	exonuclease-endonuclease-phosphatase (EEP1) protein
CCNA_00906	986466	987380	-	8	993209	985509	conserved hypothetical protein
CCNA_00907	987377	988105	-	7	993209	985509	conserved hypothetical protein
CCNA_00908	988042	989181	-	6	993209	985509	3-oxoacyl-(acyl-carrier-protein) synthase III
CCNA_00909	989266	990003	-	5	993209	985509	conserved hypothetical protein
CCNA_00910	990076	991266	-	4	993209	985509	erythromycin esterase family protein
CCNA_00911	991329	991919	-	3	993209	985509	AAA domain ATPase
CCNA_00912	991916	992983	-	2	993209	985509	beta-lactamase family protein
CCNA_00913	993033	993209	-	1	993209	985509	hypothetical protein
CCNA_00916	994709	994999	-	2	995262	994709	toxin protein parE-1
CCNA_00917	994996	995262	-	1	995262	994709	antitoxin protein parD-1
CCNA_00918	995336	996205	+	1	995336	997576	peptide release factor-glutamine N5-methyltransferase
CCNA_00919	996243	996467	+	2	995336	997576	hypothetical protein
CCNA_00920	996464	997576	+	3	995336	997576	conserved hypothetical protein
CCNA_00924	1001739	1002017	-	2	1002560	1001739	MarR/EmrR family transcriptional regulator
CCNA_00925	1002018	1002560	-	1	1002560	1001739	conserved hypothetical protein
CCNA_00927	1003804	1004418	-	2	1005102	1003804	hypothetical protein
CCNA_00928	1004428	1005102	-	1	1005102	1003804	GntR family transcriptional regulator
CCNA_00929	1005247	1006242	+	1	1005247	1008525	Riboflavin-specific deaminase family protein
CCNA_00930	1006253	1006870	+	2	1005247	1008525	riboflavin synthase alpha chain
CCNA_00931	1006846	1008048	+	3	1005247	1008525	GTP cyclohydrolase II/3,4-dihydroxy-2-butanone-4-phosphate synthase
CCNA_00932	1008064	1008525	+	4	1005247	1008525	6,7-dimethyl-8-ribityllumazine synthase
CCNA_00933	1008616	1010022	+	1	1008616	1010594	M28 Zn-Peptidase
CCNA_00934	1010073	1010594	+	2	1008616	1010594	conserved hypothetical protein
CCNA_00941	1017151	1018374	-	4	1021586	1017151	tRNA (5-methylaminomethyl-2-thiouridylate)-methyltransferase MnmA
CCNA_00942	1018428	1019351	-	3	1021586	1017151	flagellar hook-associated protein FlgL
CCNA_00943	1019355	1021466	-	2	1021586	1017151	flagellar hook-associated protein FlaN
CCNA_03944	1021470	1021586	-	1	1021586	1017151	hypothetical protein
CCNA_00944	1021867	1023069	+	1	1021867	1026270	flagellar hook length determination protein
CCNA_00945	1022922	1023653	+	2	1021867	1026270	chemotaxis protein MotD
CCNA_00946	1023665	1024348	+	3	1021867	1026270	Basal-body rod modification protein FlgD
CCNA_00947	1024495	1026270	+	4	1021867	1026270	flagellar hook protein FlgE
CCNA_00948	1026439	1026720	+	1	1026439	1032068	CtrA inhibitory protein SciP
CCNA_00949	1026741	1026965	+	2	1026439	1032068	hypothetical protein
CCNA_00950	1026984	1028648	+	3	1026439	1032068	flagellar M-ring protein FliF
CCNA_00951	1028648	1029670	+	4	1026439	1032068	flagellar motor switch protein FliG
CCNA_00952	1029681	1030319	+	5	1026439	1032068	flagellar assembly protein FlbE/FliH
CCNA_00953	1030335	1030667	+	6	1026439	1032068	flagellar motor switch protein FliN
CCNA_00954	1030701	1032068	+	7	1026439	1032068	AAA-family response regulator flbD
CCNA_00956	1032336	1034438	+	1	1032336	1035959	flagellar biosynthesis protein FlhA
CCNA_00957	1034478	1035959	+	2	1032336	1035959	porin O precursor
CCNA_00961	1038075	1038479	+	2	1037402	1038479	hypothetical protein
CCNA_00959	1037402	1038040	+	1	1037402	1038479	TetR-family transcriptional regulator
CCNA_00962	1038480	1038926	-	2	1039353	1038480	MarR-family transcriptional regulator
CCNA_00963	1038937	1039353	-	1	1039353	1038480	organic hydroperoxide resistance protein
CCNA_00976	1055002	1056786	-	1	1056786	1055002	signal peptide peptidase A
CCNA_00977	1057369	1057779	+	1	1057369	1058162	transposase, IS4/5 family
CCNA_00978	1057794	1058162	+	2	1057369	1058162	transposase, DDE family
CCNA_00979	1058314	1059390	+	1	1058314	1061301	RND family efflux transporter, MFP subunit
CCNA_00980	1059395	1060600	+	2	1058314	1061301	ABC-type transport system involved in lipoprotein release, permease component LolE
CCNA_00981	1060597	1061301	+	3	1058314	1061301	ABC-type transport system involved in lipoprotein release, ATPase component LolD
CCNA_00983	1062171	1063988	-	3	1066802	1062171	hybrid sensor histidine kinase/receiver protein
CCNA_00984	1064062	1064613	-	2	1066802	1062171	phosphinothricin N-acetyltransferase
CCNA_00985	1064610	1066802	-	1	1066802	1062171	protease II PtrB
CCNA_00990	1071582	1072052	-	2	1072560	1071582	general stress protein 17O
CCNA_00991	1072114	1072560	-	1	1072560	1071582	nodulation protein N
CCNA_00999	1081984	1082481	+	1	1081984	1082725	PAS domain protein
CCNA_01000	1082537	1082725	+	2	1081984	1082725	hypothetical protein
CCNA_01001	1083029	1083940	-	3	1085081	1083029	ribokinase
CCNA_01002	1083961	1084761	-	2	1085081	1083029	flagellar biosyntheis protein FliP
CCNA_01003	1084761	1085081	-	1	1085081	1083029	flagellar biosynthesis protein FliO
CCNA_01004	1085196	1085639	+	1	1085196	1086393	flagellar basal-body rod protein FlgB
CCNA_01005	1085652	1086071	+	2	1085196	1086393	flagellar basal-body rod protein flgC
CCNA_01006	1086082	1086393	+	3	1085196	1086393	flagellar hook-basal body complex protein FliE
CCNA_01007	1086496	1086663	-	5	1092254	1086496	hypothetical protein
CCNA_01008	1086800	1088464	-	4	1092254	1086496	urocanate hydratase
CCNA_01009	1088589	1089404	-	3	1092254	1086496	N-formylglutamate deformylase
CCNA_01010	1089523	1091064	-	2	1092254	1086496	histidine ammonia-lyase
CCNA_01011	1091049	1092254	-	1	1092254	1086496	imidazolonepropionase
CCNA_01012	1092339	1093718	+	1	1092339	1094422	N-formimino-L-glutamate deiminase
CCNA_01013	1093715	1094422	+	2	1092339	1094422	histidine utilization repressor
CCNA_01015	1095313	1096998	+	1	1095313	1097903	multicopper oxidase PcoA
CCNA_01016	1096995	1097903	+	2	1095313	1097903	copper resistance protein B
CCNA_01019	1100992	1103268	-	2	1104375	1100992	beta-glucosidase
CCNA_01020	1103332	1104375	-	1	1104375	1100992	LacI-family transcriptional regulator
CCNA_01022	1108366	1109898	+	1	1108366	1111458	tryptophan halogenase superfamily protein
CCNA_01023	1109908	1111458	+	2	1108366	1111458	tryptophan halogenase superfamily protein
CCNA_01024	1111617	1112111	-	3	1113450	1111617	hypothetical protein
CCNA_01025	1112124	1112747	-	2	1113450	1111617	hypothetical protein
CCNA_01026	1112731	1113450	-	1	1113450	1111617	hypothetical protein
CCNA_01032	1121440	1122033	+	1	1121440	1122992	RNA polymerase ECF-type sigma factor
CCNA_01033	1121997	1122992	+	2	1121440	1122992	FecR family protein
CCNA_01034	1123256	1126540	+	1	1123256	1128433	TonB-dependent outer membrane receptor
CCNA_01035	1126541	1128433	+	2	1123256	1128433	gamma-glutamyltranspeptidase
CCNA_01039	1133616	1134932	+	1	1133616	1136569	putative hexuronate transporter, major facilitator superfamily
CCNA_01040	1134929	1136569	+	2	1133616	1136569	beta-xylosidase/alpha-L-arabinofuranosidase
CCNA_01042	1137267	1139762	-	2	1139944	1137267	TonB-dependent receptor
CCNA_01043	1139759	1139944	-	1	1139944	1137267	hypothetical protein
CCNA_01045	1140749	1141093	-	2	1141746	1140749	conserved hypothetical cytosolic protein
CCNA_01046	1141093	1141746	-	1	1141746	1140749	peptide methionine sulfoxide reductase msrA
CCNA_01052	1151554	1152276	+	1	1151554	1154830	SapC family protein
CCNA_01053	1152201	1153307	+	2	1151554	1154830	acetyltransferase
CCNA_01054	1153331	1154830	+	3	1151554	1154830	tryptophan halogenase
CCNA_01055	1154844	1156148	-	3	1159047	1154844	GT1 family glyscosyl transferase
CCNA_01056	1156159	1157466	-	2	1159047	1154844	methyltransferase
CCNA_01057	1157551	1159047	-	1	1159047	1154844	conserved hypothetical protein
CCNA_01062	1166270	1167247	+	1	1166270	1172735	GDP-mannose 4,6 dehydratase
CCNA_01063	1167247	1167894	+	2	1166270	1172735	UDP-perosamine 4-acetyl transferase
CCNA_01064	1167891	1169006	+	3	1166270	1172735	perosamine synthetase
CCNA_01065	1169010	1170047	+	4	1166270	1172735	glycosyltransferase
CCNA_01066	1170058	1171095	+	5	1166270	1172735	glycosyltransferase
CCNA_01067	1171152	1172735	+	6	1166270	1172735	type I secretion outer membrane protein RsaFa
CCNA_01070	1176508	1177257	-	2	1178732	1176508	conserved hypothetical protein
CCNA_01071	1177299	1178732	-	1	1178732	1176508	alpha-ketoglutarate permease
CCNA_01073	1179165	1179557	-	2	1179754	1179165	zinc-finger protein
CCNA_01074	1179617	1179754	-	1	1179754	1179165	entericidin B-like protein
CCNA_01075	1179849	1180265	-	2	1180887	1179849	beta/gamma crystallin family protein
CCNA_01076	1180276	1180887	-	1	1180887	1179849	beta/gamma crystallin family protein
CCNA_01080	1184254	1184817	+	1	1184254	1185642	hypothetical protein
CCNA_01081	1184863	1185642	+	2	1184254	1185642	conserved hypothetical protein
CCNA_01083	1186885	1188876	+	1	1186885	1190108	HATPase superfamily protein
CCNA_01084	1188873	1190108	+	2	1186885	1190108	hypothetical protein
CCNA_01088	1194028	1194555	-	3	1197659	1194028	conserved hypothetical membrane protein
CCNA_01089	1194604	1196295	-	2	1197659	1194028	conserved hypothetical protein
CCNA_01090	1196289	1197659	-	1	1197659	1194028	conserved hypothetical protein
CCNA_01091	1197735	1198325	-	3	1198962	1197735	peptide methionine sulfoxide reductase
CCNA_01092	1198379	1198681	-	2	1198962	1197735	ACT domain protein
CCNA_01093	1198666	1198962	-	1	1198962	1197735	hypothetical protein
CCNA_01095	1199533	1201932	-	2	1203163	1199533	phenylalanyl-tRNA synthetase beta chain
CCNA_01096	1202090	1203163	-	1	1203163	1199533	phenylalanyl-tRNA synthetase alpha chain
CCNA_01097	1203412	1203768	-	2	1203984	1203412	LSU ribosomal protein L20P
CCNA_01098	1203784	1203984	-	1	1203984	1203412	LSU ribosomal protein L35P
CCNA_01099	1204106	1205296	-	2	1207291	1204106	tetracycline resistance protein
CCNA_01100	1205363	1207291	-	1	1207291	1204106	acylamino-acid-releasing enzyme
CCNA_01103	1208972	1209943	-	2	1211112	1208972	ADP-heptose--LPS heptosyltransferase
CCNA_01104	1209940	1211112	-	1	1211112	1208972	glycosyltransferase
CCNA_01105	1211168	1212040	+	1	1211168	1212590	alpha/beta hydrolase family protein
CCNA_01106	1212099	1212368	+	2	1211168	1212590	antitoxin protein parD-2
CCNA_01107	1212372	1212590	+	3	1211168	1212590	toxin protein parE-2
CCNA_R0026	1213683	1213757	+	1	1213683	1216700	GT1/WbuB-like N-acetyl-L-fucosamine transferase
CCNA_R0027	1213808	1213882	+	2	1213683	1216700	GT1/WbuB-like N-acetyl-L-fucosamine transferase
CCNA_01109	1213981	1215771	+	3	1213683	1216700	conserved hypothetical cytosolic protein
CCNA_01110	1215774	1216700	+	4	1213683	1216700	2-dehydro-3-deoxygluconokinase
CCNA_01111	1217028	1217396	+	1	1217028	1218130	DnaA-related protein
CCNA_01112	1217396	1218130	+	2	1217028	1218130	hypothetical protein
CCNA_01113	1218139	1219086	-	3	1220338	1218139	rhodanese-related sulfurtransferase
CCNA_01114	1219079	1219504	-	2	1220338	1218139	cysteine desulfurase subunit SufE
CCNA_01115	1219547	1220338	-	1	1220338	1218139	two component sensor histidine kinase
CCNA_01122	1226141	1227676	+	1	1226141	1229291	MA superfamily peptidase
CCNA_01123	1227687	1229291	+	2	1226141	1229291	peptide chain release factor RF-3
CCNA_01125	1230748	1231227	-	1	1231227	1230748	conserved hypothetical protein
CCNA_01129	1233504	1233770	+	1	1233504	1237813	flagellar biosynthesis protein FliQ
CCNA_01130	1233785	1234540	+	2	1233504	1237813	flagellar biosynthesis protein FliR
CCNA_01131	1234550	1235635	+	3	1233504	1237813	flagellar biosynthesis protein FlhB
CCNA_01132	1235738	1237813	+	4	1233504	1237813	sensory transduction histidine kinase/receiver protein CckA
CCNA_01134	1238520	1238933	-	4	1240868	1238520	LuxR-family transcriptional regulator
CCNA_01135	1238972	1239289	-	3	1240868	1238520	hypothetical protein
CCNA_01136	1239400	1240290	-	2	1240868	1238520	conserved hypothetical protein
CCNA_01137	1240347	1240868	-	1	1240868	1238520	ribosomal-protein-alanine acetyltransferase
CCNA_01143	1247757	1248239	-	3	1250288	1247757	endoribonuclease L-PSP
CCNA_01144	1248269	1248661	-	2	1250288	1247757	cytochrome c oxidase polypeptide II
CCNA_01145	1248684	1250288	-	1	1250288	1247757	monoamine oxidase
CCNA_01147	1250554	1251102	+	1	1250554	1251102	acetyltransferase
CCNA_01151	1254720	1255703	+	1	1254720	1258591	DeoR-family transcriptional regulator
CCNA_01152	1255714	1256535	+	2	1254720	1258591	external DNA uptake/catabolism protein
CCNA_01153	1256537	1257817	+	3	1254720	1258591	chromate transport protein
CCNA_01154	1257902	1258591	+	4	1254720	1258591	conserved hypothetical protein
CCNA_01157	1262857	1264356	+	1	1262857	1266709	protoporphyrinogen oxidase
CCNA_01158	1264250	1266709	+	2	1262857	1266709	hypothetical protein
CCNA_03946	1266917	1266961	+	1	1266917	1268313	hypothetical protein
CCNA_01159	1266958	1268313	+	2	1266917	1268313	transporter, major facilitator superfamily
CCNA_01164	1280183	1282201	+	1	1280183	1284618	O-linked N-acetylglucosamine transferase
CCNA_01165	1282180	1284618	+	2	1280183	1284618	FkbM methyltransferase family protein
CCNA_01166	1284624	1285421	-	3	1287783	1284624	conserved hypothetical cytosolic protein
CCNA_01167	1285421	1286584	-	2	1287783	1284624	acyl-CoA dehydrogenase
CCNA_01168	1286584	1287783	-	1	1287783	1284624	3-ketoacyl-CoA thiolase
CCNA_01169	1287879	1288691	-	2	1291355	1287879	hypothetical protein
CCNA_01170	1288710	1291355	-	1	1291355	1287879	TonB-dependent receptor
CCNA_01173	1293181	1293510	-	2	1294526	1293181	chorismate mutase
CCNA_01174	1293570	1294526	-	1	1294526	1293181	LysR-family transcriptional regulator
CCNA_01175	1294712	1295635	+	1	1294712	1298880	uroporphyrin-III C-methyltransferase
CCNA_01176	1295632	1295991	+	2	1294712	1298880	conserved hypothetical protein
CCNA_01177	1295998	1297656	+	3	1294712	1298880	sulfite reductase, beta subunit
CCNA_01178	1297640	1298146	+	4	1294712	1298880	conserved hypothetical protein
CCNA_01179	1298146	1298880	+	5	1294712	1298880	3'-phosphoadenosine 5'-phosphosulfate sulfotransferase
CCNA_01182	1301993	1302586	+	1	1301993	1304087	glutathione S-transferase
CCNA_01183	1302605	1303633	+	2	1301993	1304087	zinc dependent phospholipase C/S1-P1 nuclease-family protein
CCNA_01184	1303641	1304087	+	3	1301993	1304087	MutT/nudix family hydrolase
CCNA_01187	1305189	1305740	+	1	1305189	1306660	RNA polymerase ECF-type sigma factor
CCNA_01188	1305737	1306660	+	2	1305189	1306660	FecR family protein
CCNA_01191	1311323	1312558	-	3	1315289	1311323	transporter, major facilitator superfamily
CCNA_01192	1312555	1313478	-	2	1315289	1311323	sugar kinase
CCNA_01193	1313460	1315289	-	1	1315289	1311323	amylosucrase
CCNA_01198	1321668	1322570	+	1	1321668	1323436	dTDP-4-dehydrorhamnose reductase
CCNA_01199	1322567	1323436	+	2	1321668	1323436	glucose-1-phosphate thymidylyltransferase
CCNA_01201	1325802	1326326	-	2	1328746	1325802	hypothetical protein
CCNA_01202	1326323	1328746	-	1	1328746	1325802	membrane alanine aminopeptidase
CCNA_01205	1331972	1332958	+	1	1331972	1336638	ABC transporter ATP-binding protein
CCNA_01206	1332960	1333697	+	2	1331972	1336638	ABC transporter permease protein
CCNA_01207	1333694	1334875	+	3	1331972	1336638	two-component sensor histidine kinase
CCNA_01208	1334872	1335477	+	4	1331972	1336638	two-component response regulator
CCNA_01209	1335487	1336638	+	5	1331972	1336638	L-lactate dehydrogenase
CCNA_01211	1337787	1338662	-	5	1342432	1337787	MobA-like NTP transferase domain protein
CCNA_01212	1338566	1339720	-	4	1342432	1337787	dATP pyrophosphohydrolase
CCNA_01213	1339720	1340781	-	3	1342432	1337787	YjgP/YjgQ family membrane permease
CCNA_01214	1340778	1341998	-	2	1342432	1337787	YjgP/YjgQ family membrane permease
CCNA_01215	1341995	1342432	-	1	1342432	1337787	histidine triad (HIT) hydrolase
CCNA_01217	1343532	1344659	+	1	1343532	1346448	phosphatidylglycerophosphate synthase
CCNA_01218	1344578	1345570	+	2	1343532	1346448	sphingosine kinase/diacylglycerol kinase-related protein
CCNA_01219	1345567	1346448	+	3	1343532	1346448	putative cytosolic protein
CCNA_01220	1346517	1347731	-	2	1347995	1346517	7-keto-8-aminopelargonate synthetase
CCNA_01221	1347735	1347995	-	1	1347995	1346517	acyl carrier protein
CCNA_01222	1348063	1349016	-	5	1353818	1348063	NADH-ubiquinone oxidoreductase
CCNA_01223	1349006	1350724	-	4	1353818	1348063	acyl-CoA synthetase
CCNA_01224	1350729	1352060	-	3	1353818	1348063	O-antigen membrane transport protein
CCNA_01225	1352057	1353184	-	2	1353818	1348063	glycerophosphotransferase-related protein
CCNA_01226	1353186	1353818	-	1	1353818	1348063	conserved hypothetical protein
CCNA_01227	1353981	1355048	+	1	1353981	1355674	alkanesulfonate monoxygenase
CCNA_01228	1355045	1355674	+	2	1353981	1355674	pyrazinamidase/nicotinamidase
CCNA_01230	1357095	1358750	+	1	1357095	1359754	arylsulfatase family protein
CCNA_01231	1358738	1359754	+	2	1357095	1359754	Formylglycine-generating sulfatase
CCNA_01232	1359759	1360238	-	2	1361161	1359759	conserved hypothetical protein
CCNA_01233	1360253	1361161	-	1	1361161	1359759	haloalkane dehalogenase
CCNA_01236	1363099	1363332	-	2	1363481	1363099	general stress protein GsiB
CCNA_01237	1363329	1363481	-	1	1363481	1363099	hypothetical protein
CCNA_01238	1363636	1364364	-	5	1369202	1363636	EF-hand domain protein
CCNA_01239	1364477	1365904	-	4	1369202	1363636	two-component sensor histidine kinase
CCNA_01240	1365901	1366665	-	3	1369202	1363636	two-component response regulator
CCNA_01241	1366756	1367472	-	2	1369202	1363636	Zn-dependent hydrolase, glyoxalase II family
CCNA_01242	1367607	1369202	-	1	1369202	1363636	amino acid permease
CCNA_01245	1372630	1373421	-	3	1375792	1372630	23S rRNA methyltransferase
CCNA_01246	1373427	1374338	-	2	1375792	1372630	methyltransferase
CCNA_01247	1374356	1375792	-	1	1375792	1372630	CESA-like glycosyltransferase
CCNA_01248	1375993	1376628	+	1	1375993	1379177	TetR-family transcriptional regulator
CCNA_01249	1376633	1377439	+	2	1375993	1379177	ABC-transporter substrate binding protein
CCNA_01250	1377382	1378422	+	3	1375993	1379177	FecCD-family transporter protein
CCNA_01251	1378419	1379177	+	4	1375993	1379177	FepC-type transporter protein
CCNA_01253	1381534	1382418	+	1	1381534	1382876	dihydrodipicolinate synthase
CCNA_01254	1382418	1382876	+	2	1381534	1382876	SsrA-binding protein
CCNA_01256	1383564	1384559	-	3	1386171	1383564	conserved hypothetical protein
CCNA_01257	1384556	1385512	-	2	1386171	1383564	conserved hypothetical membrane protein
CCNA_01258	1385509	1386171	-	1	1386171	1383564	conserved hypothetical membrane protein
CCNA_01261	1388006	1389121	+	1	1388006	1394634	periplasmic multidrug efflux lipoprotein precursor
CCNA_01262	1389121	1392264	+	2	1388006	1394634	cation/multidrug efflux pump, AcrB family
CCNA_01263	1392280	1394634	+	3	1388006	1394634	pyruvate dehydrogenase E1 component
CCNA_01266	1395597	1395953	-	2	1396687	1395597	NTF2 superfamily protein
CCNA_01267	1395950	1396687	-	1	1396687	1395597	NTF2 superfamily protein
CCNA_01269	1397552	1398055	+	1	1397552	1398321	GcrA superfamily protein
CCNA_01270	1398112	1398321	+	2	1397552	1398321	hypothetical protein
CCNA_01272	1399011	1399442	-	3	1400008	1399011	peptidyl-tRNA hydrolase family protein
CCNA_01273	1399447	1399908	-	2	1400008	1399011	EMG2 protein
CCNA_R0029	1399934	1400008	-	1	1400008	1399011	GT1/WbuB-like N-acetyl-L-fucosamine transferase
CCNA_01275	1401717	1402610	+	1	1401717	1404392	bifunctional 5,10-methylene-tetrahydrofolate dehydrogenase/ 5,10-methylene-tetrahydrofolate cyclohydrolase
CCNA_01276	1402610	1402969	+	2	1401717	1404392	cytochrome c5
CCNA_01277	1402986	1404392	+	3	1401717	1404392	FAD-linked oxidoreductase
CCNA_01278	1404393	1404881	-	3	1406898	1404393	conserved hypothetical protein
CCNA_01279	1404999	1405781	-	2	1406898	1404393	inorganic polyphosphate/ATP-NAD kinase
CCNA_01280	1405813	1406898	-	1	1406898	1404393	conserved hypothetical protein
CCNA_01281	1407064	1408554	+	1	1407064	1411604	glycerol kinase
CCNA_01282	1408625	1409668	+	2	1407064	1411604	gluconolactonase
CCNA_01283	1409575	1410771	+	3	1407064	1411604	NAD-dependent oxidoreductase
CCNA_01284	1410657	1411604	+	4	1407064	1411604	dienelactone hydrolase family protein
CCNA_01290	1415745	1416851	+	1	1415745	1418280	hypothetical protein
CCNA_01291	1416848	1417858	+	2	1415745	1418280	phosphotransferase family protein
CCNA_01292	1417855	1418280	+	3	1415745	1418280	hypothetical protein
CCNA_R0030	1423164	1423249	+	1	1423164	1424678	GT1/WbuB-like N-acetyl-L-fucosamine transferase
CCNA_R0031	1423360	1423433	+	2	1423164	1424678	GT1/WbuB-like N-acetyl-L-fucosamine transferase
CCNA_01298	1423488	1424678	+	3	1423164	1424678	translation elongation factor Tu (EF-TU)
CCNA_01300	1425640	1426458	+	1	1425640	1429948	formate dehydrogenase accessory protein fdhD
CCNA_01301	1426458	1428746	+	2	1425640	1429948	NAD-dependent formate dehydrogenase alpha subunit
CCNA_01302	1428800	1429948	+	3	1425640	1429948	acetyltransferase domain protein
CCNA_01304	1431129	1431329	+	1	1431129	1442448	hypothetical protein
CCNA_01305	1431343	1431651	+	2	1431129	1442448	SSU ribosomal protein S10P
CCNA_01306	1431629	1432432	+	3	1431129	1442448	LSU ribosomal protein L3P
CCNA_01307	1432432	1433070	+	4	1431129	1442448	LSU ribosomal protein L1E-L4P
CCNA_01308	1433070	1433366	+	5	1431129	1442448	LSU ribosomal protein L23P
CCNA_01309	1433370	1434209	+	6	1431129	1442448	LSU ribosomal protein L2P
CCNA_01310	1434213	1434491	+	7	1431129	1442448	SSU ribosomal protein S19P
CCNA_01311	1434494	1434874	+	8	1431129	1442448	LSU ribosomal protein L22P
CCNA_01312	1434874	1435626	+	9	1431129	1442448	SSU ribosomal protein S3P
CCNA_01313	1435640	1436071	+	10	1431129	1442448	LSU ribosomal protein L16P
CCNA_01314	1436077	1436268	+	11	1431129	1442448	LSU ribosomal protein L29P
CCNA_01315	1436279	1436518	+	12	1431129	1442448	SSU ribosomal protein S17P
CCNA_01316	1436536	1436904	+	13	1431129	1442448	LSU ribosomal protein L14P
CCNA_01317	1436904	1437218	+	14	1431129	1442448	LSU ribosomal protein L24P
CCNA_01318	1437211	1437768	+	15	1431129	1442448	LSU ribosomal protein L5P
CCNA_01319	1437790	1438095	+	16	1431129	1442448	SSU ribosomal protein S14P
CCNA_01320	1438106	1438504	+	17	1431129	1442448	SSU ribosomal protein S8P
CCNA_01321	1438523	1439056	+	18	1431129	1442448	LSU ribosomal protein L6P
CCNA_01322	1439060	1439410	+	19	1431129	1442448	LSU ribosomal protein L18P
CCNA_01323	1439421	1440026	+	20	1431129	1442448	SSU ribosomal protein S5P
CCNA_01324	1440030	1440215	+	21	1431129	1442448	LSU ribosomal protein L30P
CCNA_01325	1440388	1440873	+	22	1431129	1442448	LSU ribosomal protein L15P
CCNA_01326	1441093	1442448	+	23	1431129	1442448	protein translocase subunit secY
CCNA_01328	1443405	1443773	+	1	1443405	1445270	SSU ribosomal protein S13P
CCNA_01329	1443787	1444176	+	2	1443405	1445270	SSU ribosomal protein S11P
CCNA_01330	1444254	1445270	+	3	1443405	1445270	DNA-directed RNA polymerase alpha chain
CCNA_01334	1446891	1447721	-	2	1448638	1446891	ABC2-family membrane transporter
CCNA_01335	1447721	1448638	-	1	1448638	1446891	ABC-type multidrug transport system, ATPase component
CCNA_01338	1451802	1452257	+	1	1451802	1455832	glyoxalase family protein
CCNA_01339	1452254	1452583	+	2	1451802	1455832	ArsR-family transcriptional regulator
CCNA_01340	1453071	1454321	+	3	1451802	1455832	major facilitator superfamily transporter
CCNA_01341	1454414	1455832	+	4	1451802	1455832	DegP/HtrA-family serine protease
CCNA_01342	1455951	1457252	+	1	1455951	1458584	ATPase, AAA family
CCNA_01343	1457249	1458061	+	2	1455951	1458584	ribosomal large subunit pseudouridine synthase C
CCNA_01344	1458048	1458584	+	3	1455951	1458584	conserved hypothetical protein
CCNA_01346	1459714	1460394	+	1	1459714	1461083	outer membrane protein
CCNA_01347	1460358	1461083	+	2	1459714	1461083	conserved hypothetical protein
CCNA_01349	1462307	1462717	+	1	1462307	1463100	transposase
CCNA_01350	1462732	1463100	+	2	1462307	1463100	transposase DDE domain protein
CCNA_01351	1463228	1463956	-	3	1467880	1463228	two-component response regulator protein
CCNA_01352	1463957	1465588	-	2	1467880	1463228	two component sensor histidine kinase
CCNA_01353	1465853	1467880	-	1	1467880	1463228	myo-inositol-hexaphosphate 3-phosphohydrolase
CCNA_01356	1470370	1472298	+	1	1470370	1477386	5-dehydro-2-deoxygluconokinase IolC
CCNA_01357	1472300	1474144	+	2	1470370	1477386	myo-inositol catabolism protein IolD
CCNA_01358	1474148	1475047	+	3	1470370	1477386	myo-inositol catabolism protein IolE
CCNA_01359	1475044	1475853	+	4	1470370	1477386	myo-inositol catabolism protein IolB
CCNA_01360	1475884	1477386	+	5	1470370	1477386	malonate-semialdehyde dehydrogenase IolA
CCNA_01361	1477574	1477915	+	1	1477574	1479935	PepSY superfamily protein
CCNA_01362	1477912	1478580	+	2	1477574	1479935	two-component response regulator
CCNA_01363	1478577	1479935	+	3	1477574	1479935	two-component sensor histidine kinase
CCNA_01368	1483373	1484587	+	1	1483373	1485853	acyl-CoA dehydrogenase
CCNA_01369	1484714	1485853	+	2	1483373	1485853	acyl-CoA dehydrogenase, short-chain specific
CCNA_01373	1487512	1488318	+	1	1487512	1490177	conserved hypothetical protein
CCNA_01374	1488246	1490177	+	2	1487512	1490177	Fe-S cluster assembly ABC-type transport system, permease and ATPase components
CCNA_01375	1490238	1490675	+	1	1490238	1491557	lactoylglutathione lyase
CCNA_01376	1490853	1491557	+	2	1490238	1491557	glutathione S-transferase
CCNA_01378	1492535	1493107	+	1	1492535	1494683	protein-L-isoaspartate O-methyltransferase
CCNA_01379	1493232	1494683	+	2	1492535	1494683	type I secretion outer membrane protein rsaFb
CCNA_01382	1498487	1500238	+	1	1498487	1500605	long-chain-fatty-acid--CoA ligase
CCNA_01383	1500243	1500605	+	2	1498487	1500605	conserved hypothetical protein
CCNA_01387	1503930	1505177	+	1	1503930	1506251	tRNA (uracil-5-)-methyltransferase related protein
CCNA_01388	1505184	1506251	+	2	1503930	1506251	methyltransferase
CCNA_01390	1507389	1509002	+	1	1507389	1510149	RNA polymerase sigma factor
CCNA_01391	1509067	1510149	+	2	1507389	1510149	radical SAM superfamily protein
CCNA_01393	1510803	1512413	-	2	1513286	1510803	soluble lytic murein transglycosylase
CCNA_01394	1512465	1513286	-	1	1513286	1510803	uracil DNA glycosylase superfamily protein
CCNA_01396	1515188	1516918	+	1	1515188	1518478	tetratricopeptide repeat family protein
CCNA_01397	1516960	1517832	+	2	1515188	1518478	4-diphosphocytidyl-2-C-methyl-D-erythritol kinase
CCNA_01398	1517840	1518478	+	3	1515188	1518478	peptidyl-prolyl cis-trans isomerase
CCNA_01399	1518556	1520088	-	2	1520453	1518556	ammonium transporter/methylammonium transporter
CCNA_01400	1520115	1520453	-	1	1520453	1518556	nitrogen regulatory protein GlnK
CCNA_01403	1520934	1521833	+	1	1520934	1523918	glycyl-tRNA synthetase alpha chain
CCNA_01404	1521840	1523918	+	2	1520934	1523918	glycyl-tRNA synthetase beta chain
CCNA_01408	1526164	1526559	-	3	1529118	1526164	phosphohydrolase, MutT/nudix family
CCNA_01409	1526556	1527560	-	2	1529118	1526164	delta-aminolevulinic acid dehydratase
CCNA_01410	1527619	1529118	-	1	1529118	1526164	cyclohexanone monooxygenase
CCNA_01412	1529975	1531120	+	1	1529975	1533644	acyl-CoA dehydrogenase, short-chain specific
CCNA_01413	1531128	1531727	+	2	1529975	1533644	phosphoglycerate mutase family protein
CCNA_01414	1531736	1532788	+	3	1529975	1533644	3-hydroxyisobutyryl-CoA hydrolase
CCNA_01415	1532847	1533644	+	4	1529975	1533644	methyltransferase
CCNA_01419	1536723	1538009	+	1	1536723	1538515	serine hydroxymethyltransferase
CCNA_01420	1538042	1538515	+	2	1536723	1538515	NrdR family transcriptional regulator
CCNA_01421	1538581	1539045	+	1	1538581	1540509	6,7-dimethyl-8-ribityllumazine synthase
CCNA_01422	1539042	1539491	+	2	1538581	1540509	N utilization substance protein B NusB
CCNA_01423	1539451	1540509	+	3	1538581	1540509	thiamine-monophosphate kinase
CCNA_01429	1545062	1545592	+	1	1545062	1546116	ubiquinol-cytochrome C reductase chaperone
CCNA_01430	1545577	1546116	+	2	1545062	1546116	conserved hypothetical protein
CCNA_01431	1546292	1547374	+	1	1546292	1548348	fatty acid/phospholipid synthesis protein plsX
CCNA_01432	1547371	1548348	+	2	1546292	1548348	3-oxoacyl-(acyl-carrier-protein) synthase III
CCNA_01433	1548563	1548865	+	1	1548563	1549303	integration host factor alpha-subunit
CCNA_01434	1548878	1549303	+	2	1548563	1549303	MerR-family transcriptional regulator
CCNA_01435	1549509	1549760	-	2	1550008	1549509	conserved hypothetical protein
CCNA_01437	1549757	1550008	-	1	1550008	1549509	transglycosylase associated protein
CCNA_01440	1552866	1553339	+	1	1552866	1554861	LSU ribosomal protein L13P
CCNA_01441	1553343	1553816	+	2	1552866	1554861	SSU ribosomal protein S9P
CCNA_01442	1553908	1554861	+	3	1552866	1554861	N-acetyl-gamma-glutamyl-phosphate reductase
CCNA_01443	1554869	1555501	-	2	1557607	1554869	conserved hypothetical protein
CCNA_01444	1555589	1557607	-	1	1557607	1554869	poly(3-hydroxyalkanoate) polymerase
CCNA_01446	1558246	1559466	+	1	1558246	1562858	LL-diaminopimelate aminotransferase
CCNA_01447	1559503	1560792	+	2	1558246	1562858	homoserine dehydrogenase
CCNA_01448	1560867	1561820	+	3	1558246	1562858	fructose-1,6-bisphosphatase, class II
CCNA_01449	1561881	1562858	+	4	1558246	1562858	fructose-1,6-bisphosphatase, FIG superfamily
CCNA_01451	1565243	1565833	+	1	1565243	1566356	cold shock protein cspD
CCNA_01452	1565802	1566356	+	2	1565243	1566356	conserved hypothetical protein
CCNA_R0038	1566421	1566497	+	1	1566421	1566934	GT1/WbuB-like N-acetyl-L-fucosamine transferase
CCNA_01453	1566524	1566829	+	2	1566421	1566934	electron transport complex I subunit, NADH-ubiquinone oxidoreductase
CCNA_R0039	1566858	1566934	+	3	1566421	1566934	GT1/WbuB-like N-acetyl-L-fucosamine transferase
CCNA_01457	1567625	1567876	+	1	1567625	1568445	hypothetical protein
CCNA_01458	1567879	1568187	+	2	1567625	1568445	hypothetical protein
CCNA_01459	1568188	1568445	+	3	1567625	1568445	hypothetical protein
CCNA_01467	1574712	1576358	+	1	1574712	1582468	cytochrome cbb3 oxidase subunit I ccoN
CCNA_01468	1576367	1577110	+	2	1574712	1582468	cytochrome cbb3 oxidase, cytochrome c subunit ccoO
CCNA_01469	1577107	1577274	+	3	1574712	1582468	cytochrome cbb3 oxidase, subunit ccoQ
CCNA_01470	1577274	1578140	+	4	1574712	1582468	cytochrome cbb3 oxidase, diheme subunit, membrane-bound ccoP
CCNA_01471	1578146	1579636	+	5	1574712	1582468	polyferredoxin protein fixG
CCNA_01472	1579633	1580133	+	6	1574712	1582468	cation pump-linked membrane protein fixH
CCNA_01473	1580130	1582304	+	7	1574712	1582468	E1-E2 cation pump ATPase fixI
CCNA_01474	1582301	1582468	+	8	1574712	1582468	cytochrome cbb3 oxidase maturation protein ccoS
CCNA_01476	1583425	1584192	+	1	1583425	1585601	CRP-family transcription regulator FtrB
CCNA_01477	1584237	1585601	+	2	1583425	1585601	oxygen-independent coproporphyrinogen-III oxidase hemN
CCNA_01479	1586381	1588444	+	1	1586381	1590603	tetratricopeptide repeat family protein
CCNA_01480	1588441	1588848	+	2	1586381	1590603	hypothetical protein
CCNA_01481	1588858	1590603	+	3	1586381	1590603	cyclase homology domain protein
CCNA_01483	1590869	1591087	+	1	1590869	1591530	hypothetical protein
CCNA_01484	1591111	1591530	+	2	1590869	1591530	DNA Ligase IV adenylation domain protein
CCNA_01485	1591536	1592672	-	2	1593723	1591536	aldose 1-epimerase
CCNA_01486	1592713	1593723	-	1	1593723	1591536	fumarylacetoacetate (FAA) hydrolase family protein
CCNA_01491	1599999	1601159	-	3	1603113	1599999	cystathionine beta-lyase
CCNA_01492	1601184	1602041	-	2	1603113	1599999	3-mercaptopyruvate sulfurtransferase
CCNA_01493	1602115	1603113	-	1	1603113	1599999	cysteine synthase
CCNA_01494	1603290	1604531	-	2	1606026	1603290	cyclopropane-fatty-acyl-phospholipid synthase
CCNA_01495	1604575	1606026	-	1	1606026	1603290	deoxyribodipyrimidine photolyase
CCNA_01496	1606088	1606951	+	1	1606088	1607955	2-dehydro-3-deoxyphosphooctonate aldolase
CCNA_01497	1606954	1607955	+	2	1606088	1607955	ADP-L-glycero-D-manno-heptose-6-epimerase
CCNA_01498	1608057	1609523	+	1	1608057	1611922	DNA-dependent DNA polymerase III alpha chain
CCNA_01499	1609534	1610736	+	2	1608057	1611922	acetyl-CoA acetyltransferase
CCNA_01500	1610768	1611922	+	3	1608057	1611922	conserved hypothetical protein
CCNA_01501	1611887	1612267	-	2	1613346	1611887	protein kinase C-like superfamily protein
CCNA_01503	1612264	1613346	-	1	1613346	1611887	phosphotransferase family protein
CCNA_01504	1614298	1616394	-	2	1616739	1614298	ATP-dependent DNA helicase recG
CCNA_01505	1616437	1616739	-	1	1616739	1614298	hypothetical protein
CCNA_01506	1616805	1617545	-	3	1618991	1616805	cystine transport ATP-binding protein
CCNA_01507	1617542	1618201	-	2	1618991	1616805	cystine transport system permease protein
CCNA_01508	1618206	1618991	-	1	1618991	1616805	cystine-binding protein
CCNA_01510	1620483	1620866	+	1	1620483	1621768	hypothetical protein
CCNA_01511	1620866	1621768	+	2	1620483	1621768	sterol desaturase family protein
CCNA_01513	1622843	1623826	+	1	1622843	1625594	C4-dicarboxylate-binding protein
CCNA_01514	1623823	1624323	+	2	1622843	1625594	C4-dicarboxylate transport system, small permease component
CCNA_01515	1624314	1625594	+	3	1622843	1625594	C4-dicarboxylate transporter large subunit
CCNA_01516	1625780	1626412	-	2	1627576	1625780	NAD(P)H:FMN oxidoreductase family protein
CCNA_01517	1626548	1627576	-	1	1627576	1625780	conserved hypothetical protein
CCNA_01519	1628290	1629102	+	1	1628290	1629508	universal stress protein family
CCNA_01520	1629134	1629508	+	2	1628290	1629508	conserved hypothetical protein
CCNA_01523	1631535	1632116	-	2	1634067	1631535	acetyltransferase flmH
CCNA_01524	1632277	1634067	-	1	1634067	1631535	FlbA protein
CCNA_01525	1634266	1634691	+	1	1634266	1635013	flagellar biosynthesis repressor flbT
CCNA_01526	1634651	1635013	+	2	1634266	1635013	flagellar biosynthesis regulatory protein flaF
CCNA_01530	1637841	1638677	+	1	1637841	1639297	flagellin FljJ
CCNA_01531	1638743	1639297	+	2	1637841	1639297	acetyltransferase
CCNA_01533	1642303	1642992	+	1	1642303	1643408	hypothetical protein
CCNA_01534	1643010	1643408	+	2	1642303	1643408	hypothetical protein
CCNA_01535	1643665	1644168	+	1	1643665	1645001	single-strand DNA binding protein
CCNA_01536	1644321	1645001	+	2	1643665	1645001	hypothetical protein
CCNA_01547	1659435	1661144	+	1	1659435	1662360	methionyl-tRNA synthetase
CCNA_01548	1661146	1662360	+	2	1659435	1662360	transporter, major facilitator superfamily
CCNA_01549	1662374	1664281	-	2	1665261	1662374	sulfate adenylyltransferase subunit 1/adenylylsulfate kinase
CCNA_01550	1664281	1665261	-	1	1665261	1662374	sulfate adenylyltransferase subunit 2
CCNA_01551	1665480	1665698	+	1	1665480	1669094	hypothetical protein
CCNA_01552	1665871	1668519	+	2	1665480	1669094	polar localization protein TipN
CCNA_01553	1668534	1669094	+	3	1665480	1669094	undecaprenyl-phosphate beta-N-acetyl-D-fucosaminephosphotransferase
CCNA_01554	1669091	1670539	-	2	1672134	1669091	D-mannonate oxidoreductase
CCNA_01555	1670626	1672134	-	1	1672134	1669091	altronate dehydratase
CCNA_01556	1672295	1673368	+	1	1672295	1676727	LacI-family transcriptional regulator
CCNA_01557	1673476	1674939	+	2	1672295	1676727	uronate isomerase
CCNA_01558	1674964	1675803	+	3	1672295	1676727	4-deoxy-L-threo-5-hexosulose-uronate ketol-isomerase
CCNA_01559	1675960	1676727	+	4	1672295	1676727	2-deoxy-D-gluconate 3-dehydrogenase
CCNA_01561	1679798	1680181	+	1	1679798	1681962	hypothetical protein
CCNA_01562	1680175	1680849	+	2	1679798	1681962	4-hydroxy-2-oxoglutarate aldolase/2-dehydro-3-deoxyphosphogluconate aldolase
CCNA_01563	1680856	1681962	+	3	1679798	1681962	2-dehydro-3-deoxygluconokinase
CCNA_01571	1688684	1689097	-	3	1690118	1688684	arsenate reductase
CCNA_01572	1689094	1689768	-	2	1690118	1688684	major intrinsic protein (MIP)-family channel protein
CCNA_01573	1689765	1690118	-	1	1690118	1688684	ArsR-family transcriptional regulator
CCNA_01576	1692309	1693604	-	2	1694450	1692309	major facilitator superfamily transporter
CCNA_01577	1693632	1694450	-	1	1694450	1692309	2-keto-4-pentenoate hydratase family protein
CCNA_01586	1704585	1705310	+	1	1704585	1708107	ABC transporter, ATP-binding protein
CCNA_01587	1705307	1706755	+	2	1704585	1708107	conserved hypothetical protein
CCNA_01588	1706752	1708107	+	3	1704585	1708107	conserved hypothetical protein
CCNA_01590	1709381	1711732	+	1	1709381	1712337	NAD-dependent DNA ligase
CCNA_01591	1711708	1712337	+	2	1709381	1712337	DNA polymerase III epsilon-like protein
CCNA_01594	1715035	1715901	-	3	1718895	1715035	ribosomal protein L11 methyltransferase
CCNA_01595	1715941	1716435	-	2	1718895	1715035	hypothetical protein
CCNA_01596	1716478	1718895	-	1	1718895	1715035	DNA helicase II
CCNA_01599	1720927	1721103	-	2	1722017	1720927	conserved hypothetical protein
CCNA_01600	1721109	1722017	-	1	1722017	1720927	Methane oxygenase, PmoA family
CCNA_01605	1725350	1725889	-	2	1726562	1725350	NADPH-dependent FMN reductase family protein
CCNA_01606	1725900	1726562	-	1	1726562	1725350	Soj/ParA-related ATPase protein
CCNA_01612	1733317	1734360	+	1	1733317	1739690	rod shape-determining protein MreB
CCNA_01613	1734410	1735450	+	2	1733317	1739690	rod shape-determining protein MreC
CCNA_01614	1735447	1735962	+	3	1733317	1739690	conserved hypothetical protein
CCNA_01615	1735967	1737985	+	4	1733317	1739690	cell elongation specific D,D-transpeptidase
CCNA_01616	1737982	1739139	+	5	1733317	1739690	rod shape-determining protein RodA
CCNA_01617	1739139	1739690	+	6	1733317	1739690	acetyltransferase
CCNA_01618	1739738	1740415	-	2	1741014	1739738	uracil-DNA glycosylase
CCNA_01619	1740418	1741014	-	1	1741014	1739738	NYN domain protein
CCNA_01626	1747568	1748332	+	1	1747568	1749035	pyridoxal phosphate biosynthetic protein pdxJ
CCNA_01627	1748329	1748730	+	2	1747568	1749035	Holo-(acyl-carrier protein) synthase
CCNA_01628	1748742	1749035	+	3	1747568	1749035	hypothetical protein
CCNA_01629	1749159	1750004	+	1	1749159	1750721	signal peptidase I
CCNA_01630	1750026	1750721	+	2	1749159	1750721	ribonuclease III
CCNA_01632	1751025	1751486	-	1	1751486	1751025	hypothetical protein
CCNA_01633	1751636	1752586	+	1	1751636	1755804	GTP-binding protein era
CCNA_01634	1752579	1753430	+	2	1751636	1755804	arylamine N-acetyltransferase
CCNA_01635	1753433	1754164	+	3	1751636	1755804	DNA repair protein recO
CCNA_01636	1754218	1755804	+	4	1751636	1755804	alkaline phosphatase
CCNA_01637	1755866	1758145	+	1	1755866	1759530	topoisomerase IV subunit A
CCNA_01638	1758142	1759530	+	2	1755866	1759530	beta-lactamase family protein
CCNA_01639	1759642	1760952	+	1	1759642	1763676	beta-lactamase family protein
CCNA_01640	1760990	1761952	+	2	1759642	1763676	quinone oxidoreductase
CCNA_01641	1761961	1762896	+	3	1759642	1763676	2-nitropropane dioxygenase family protein
CCNA_01642	1762909	1763676	+	4	1759642	1763676	gluconate 5-dehydrogenase
CCNA_01646	1766524	1767183	-	2	1768334	1766524	dethiobiotin synthetase
CCNA_01647	1767180	1768334	-	1	1768334	1766524	8-amino-7-oxononanoate synthase
CCNA_01648	1768405	1769667	+	1	1768405	1770605	adenosylmethionine-8-amino-7-oxononanoate
CCNA_01649	1769664	1770605	+	2	1768405	1770605	transporter, drug/metabolite exporter family
CCNA_01651	1771304	1774063	+	1	1771304	1774581	DNA gyrase subunit A
CCNA_01652	1774090	1774581	+	2	1771304	1774581	phosphopantetheine adenylyltransferase
CCNA_01653	1774739	1775572	+	1	1774739	1776417	cyclophilin-type peptidylprolyl cis-trans isomerase
CCNA_01654	1775569	1776417	+	2	1774739	1776417	cyclophilin-type peptidylprolyl cis-trans isomerase
CCNA_01656	1777143	1778120	-	2	1778806	1777143	endonuclease/exonuclease/phosphatase family protein
CCNA_01657	1778162	1778806	-	1	1778806	1777143	hypothetical protein
CCNA_01658	1778893	1779993	+	1	1778893	1781108	S-adenosylmethionine:tRNA ribosyltransferase-isomerase
CCNA_01659	1779993	1781108	+	2	1778893	1781108	queuine tRNA-ribosyltransferase
CCNA_01663	1782651	1784363	+	1	1782651	1790440	potassium-transporting ATPase A chain
CCNA_01664	1784375	1786435	+	2	1782651	1790440	potassium-transporting ATPase B chain
CCNA_01665	1786463	1787056	+	3	1782651	1790440	potassium-transporting ATPase C chain
CCNA_01666	1787056	1789734	+	4	1782651	1790440	osmosensitive K+ channel histidine kinase kdpD
CCNA_01667	1789742	1790440	+	5	1782651	1790440	two-component response regulator kdpE
CCNA_01668	1790704	1791576	+	1	1790704	1793469	sulfate transport system permease protein cysT
CCNA_01669	1791576	1792433	+	2	1790704	1793469	sulfate transport system permease protein cysW
CCNA_01670	1792450	1793469	+	3	1790704	1793469	sulfate transport ATP-binding protein cysA
CCNA_01672	1794029	1795006	-	3	1797482	1794029	transglutaminase-like enzyme
CCNA_01673	1795018	1795965	-	2	1797482	1794029	alphaE superfamily protein
CCNA_01674	1795962	1797482	-	1	1797482	1794029	circularly permuted ATP-grasp type 2 protein
CCNA_01675	1797735	1799519	+	1	1797735	1803712	outer membrane protein
CCNA_01676	1799591	1803712	+	2	1797735	1803712	conserved hypothetical protein
CCNA_01677	1803814	1805058	+	1	1803814	1809357	carboxypeptidase G2 precursor
CCNA_01678	1805059	1806063	+	2	1803814	1809357	arginine N-succinyltransferase, beta chain
CCNA_01679	1806060	1807517	+	3	1803814	1809357	succinylglutamic semialdehyde dehydrogenase
CCNA_01680	1807514	1808854	+	4	1803814	1809357	succinylarginine dihydrolase
CCNA_01681	1808851	1809357	+	5	1803814	1809357	RimI-like acetyltransferase
CCNA_01686	1813006	1814112	+	1	1813006	1815859	exopolyphosphatase GppA
CCNA_01687	1814109	1814819	+	2	1813006	1815859	FtsJ-family 23S rRNA methylase
CCNA_01688	1814816	1815859	+	3	1813006	1815859	potassium channel protein
CCNA_01689	1815952	1817415	+	1	1815952	1820686	inosine-5'-monophosphate dehydrogenase
CCNA_01690	1817419	1817814	+	2	1815952	1820686	MAPEG family membrane protein
CCNA_01691	1817814	1819091	+	3	1815952	1820686	tRNA/rRNA methyltransferase
CCNA_01692	1819124	1820686	+	4	1815952	1820686	GMP synthase GuaA
CCNA_01693	1820814	1821710	-	3	1826589	1820814	LysR-family transcriptional regulator
CCNA_01694	1821724	1823658	-	2	1826589	1820814	CocE/NonD family hydrolase
CCNA_01695	1823677	1826589	-	1	1826589	1820814	TonB-dependent outer membrane receptor
CCNA_01697	1828520	1829644	+	1	1828520	1830516	putative poly-gamma-glutamate capsule biosynthesis protein
CCNA_01698	1829731	1830516	+	2	1828520	1830516	endo-1,3-1,4-beta glucanase-related protein
CCNA_01700	1831698	1832939	+	1	1831698	1836501	nucleoside permease
CCNA_01701	1832940	1833926	+	2	1831698	1836501	xylose isomerase family protein
CCNA_01702	1833926	1835056	+	3	1831698	1836501	NAD-dependent oxidoreductase
CCNA_01703	1835056	1836111	+	4	1831698	1836501	IolE-related protein
CCNA_01704	1836139	1836501	+	5	1831698	1836501	cytochrome c
CCNA_01706	1837718	1839457	+	1	1837718	1840005	BetA-family choline dehydrogenase
CCNA_01707	1839457	1840005	+	2	1837718	1840005	gluconate 2-dehydrogenase subunit 3-family protein
CCNA_01709	1840745	1841074	-	2	1842606	1840745	hypothetical protein
CCNA_01710	1841077	1842606	-	1	1842606	1840745	BetA-family choline dehydrogenase
CCNA_01711	1842780	1844255	-	2	1844628	1842780	MecR antirepressor / ankyrin repeat family protein
CCNA_01712	1844245	1844628	-	1	1844628	1842780	CopY/TcrY family transcriptional repressor
CCNA_01713	1844752	1845330	+	1	1844752	1845773	2'-5' RNA ligase family protein
CCNA_01714	1845426	1845773	+	2	1844752	1845773	Spx/MgsR-related protein
CCNA_01715	1845879	1846565	+	1	1845879	1848030	GPH-family phosphatase
CCNA_01716	1846602	1846787	+	2	1845879	1848030	hypothetical protein
CCNA_01717	1846800	1847210	+	3	1845879	1848030	hypothetical protein
CCNA_01718	1847210	1847725	+	4	1845879	1848030	RNA polymerase ECF sigma factor
CCNA_01719	1847722	1848030	+	5	1845879	1848030	hypothetical protein
CCNA_01721	1848549	1849133	+	1	1848549	1849506	RNA polymerase ECF sigma factor
CCNA_01722	1849102	1849506	+	2	1848549	1849506	conserved hypothetical protein
CCNA_01724	1850579	1851331	+	1	1850579	1854650	conserved hypothetical membrane protein
CCNA_01725	1851328	1852758	+	2	1850579	1854650	beta-barrel assembly machine (BAM) protein BamB
CCNA_01726	1852884	1854650	+	3	1850579	1854650	EngA-subfamily GTPase protein
CCNA_01728	1856420	1857175	-	8	1864189	1856420	short chain dehydrogenase
CCNA_01729	1857224	1858237	-	7	1864189	1856420	transporter, sodium/bile acid symporter family
CCNA_01730	1858257	1859759	-	6	1864189	1856420	amidophosphoribosyltransferase
CCNA_01731	1859756	1860373	-	5	1864189	1856420	colicin V production protein CvpA
CCNA_01732	1860370	1861752	-	4	1864189	1856420	DNA repair protein RadA
CCNA_01733	1861826	1862920	-	3	1864189	1856420	alanine racemase
CCNA_01734	1862960	1863646	-	2	1864189	1856420	MarC family integral membrane protein
CCNA_01735	1863704	1864189	-	1	1864189	1856420	PaaI thioesterase family protein
CCNA_01739	1869268	1869852	-	3	1870539	1869268	LSU ribosomal protein L9P
CCNA_01740	1869866	1870144	-	2	1870539	1869268	SSU ribosomal protein S18P
CCNA_01741	1870159	1870539	-	1	1870539	1869268	SSU ribosomal protein S6P
CCNA_01746	1874210	1875154	+	1	1874210	1876864	malonyl-CoA-(acyl-carrier-protein) transacylase FabD
CCNA_01747	1875173	1875913	+	2	1874210	1876864	3-oxoacyl-(acyl-carrier protein) reductase
CCNA_01748	1875935	1876864	+	3	1874210	1876864	methyltransferase
CCNA_01750	1877432	1878712	+	1	1877432	1881328	3-oxoacyl-(acyl-carrier-protein) synthase II
CCNA_01751	1878709	1879809	+	2	1877432	1881328	aminodeoxychorismate lyase
CCNA_01752	1879813	1880694	+	3	1877432	1881328	YicC-family protein
CCNA_01753	1880687	1881328	+	4	1877432	1881328	guanylate kinase
CCNA_01757	1883718	1884548	-	3	1886940	1883718	dimethyladenosine transferase
CCNA_01758	1884593	1885594	-	2	1886940	1883718	4-hydroxythreonine-4-phosphate dehydrogenase
CCNA_01759	1885591	1886940	-	1	1886940	1883718	peptidyl-prolyl cis-trans isomerase
CCNA_01760	1887107	1889536	-	3	1891771	1887107	OstA-like organic solvent tolerance protein
CCNA_01761	1889529	1890635	-	2	1891771	1887107	YjgP/YjgQ family membrane permease
CCNA_01762	1890632	1891771	-	1	1891771	1887107	YjgP/YjgQ family membrane permease
CCNA_01763	1891999	1893480	+	1	1891999	1894400	multifunctional aminopeptidase
CCNA_01764	1893601	1894062	+	2	1891999	1894400	DNA polymerase III, chi subunit
CCNA_01765	1894059	1894400	+	3	1891999	1894400	peptidase inhibitor, I78 family
CCNA_01768	1895834	1896232	-	2	1898175	1895834	hypothetical protein
CCNA_01769	1896310	1898175	-	1	1898175	1895834	ABC transporter ATP-binding protein
CCNA_01774	1900105	1900686	-	2	1901872	1900105	phosphoribosylglycinamide formyltransferase
CCNA_01775	1900847	1901872	-	1	1901872	1900105	phosphoribosylformylglycinamidine cyclo-ligase
CCNA_01777	1903417	1905099	+	1	1903417	1906496	hybrid sensor histidine kinase/receiver domain protein
CCNA_01778	1905204	1906496	+	2	1903417	1906496	penicillin-binding protein
CCNA_01781	1908544	1908939	-	2	1911152	1908544	hypothetical protein
CCNA_01782	1908936	1911152	-	1	1911152	1908544	polyphosphate kinase 1
CCNA_01784	1912227	1912619	-	2	1913097	1912227	hypothetical protein
CCNA_01785	1912486	1913097	-	1	1913097	1912227	hypothetical protein
CCNA_01797	1923489	1923791	+	1	1923489	1923791	FtsB-related septum formation initiator
CCNA_01799	1923957	1924988	+	1	1923957	1931668	pyruvate dehydrogenase E1 component alpha subunit
CCNA_01800	1924985	1926337	+	2	1923957	1931668	pyruvate dehydrogenase E1 component beta subunit
CCNA_01801	1926343	1926795	+	3	1923957	1931668	hypothetical protein
CCNA_01802	1926792	1926908	+	4	1923957	1931668	hypothetical protein
CCNA_01803	1926921	1928207	+	5	1923957	1931668	pyruvate dehydrogenase complex, dihydrolipoamide acetyltransferase component
CCNA_01804	1928226	1928708	+	6	1923957	1931668	glutathione peroxidase
CCNA_01805	1928791	1930191	+	7	1923957	1931668	dihydrolipoamide dehydrogenase
CCNA_01806	1930211	1931668	+	8	1923957	1931668	ferritin-like domain protein
CCNA_01807	1931701	1933254	-	2	1934419	1931701	acyl-acyl carrier protein synthetase
CCNA_01808	1933343	1934419	-	1	1934419	1931701	lysophospholipase L2
CCNA_01809	1934502	1935479	+	1	1934502	1935929	lipoic acid synthetase
CCNA_01810	1935483	1935929	+	2	1934502	1935929	coenzyme Q-binding protein
CCNA_01811	1935926	1936417	-	2	1937604	1935926	competence/damage-inducible protein CinA
CCNA_01812	1936456	1937604	-	1	1937604	1935926	2-C-methyl-D-erythritol 4-phosphate cytidylyltransferase/2-C-methyl-D-erythritol 2,4-cyclodiphosphate synthase
CCNA_01813	1937704	1938711	+	1	1937704	1945804	tRNA-dihydrouridine synthase
CCNA_01814	1938708	1939829	+	2	1937704	1945804	nitrogen regulation protein ntrB
CCNA_01815	1939826	1941247	+	3	1937704	1945804	nitrogen assimilation regulatory protein
CCNA_01816	1941312	1943555	+	4	1937704	1945804	nitrogen regulation protein ntrY
CCNA_01817	1943552	1944940	+	5	1937704	1945804	nitrogen assimilation regulatory protein ntrX
CCNA_01818	1944941	1945804	+	6	1937704	1945804	D-alanine aminotransferase
CCNA_01819	1945962	1946210	+	1	1945962	1947563	RNA-binding protein, Hfq family
CCNA_01820	1946223	1947563	+	2	1945962	1947563	GTP-binding protein hflX
CCNA_01821	1947560	1948387	-	2	1949762	1947560	MazG protein
CCNA_01822	1948350	1949762	-	1	1949762	1947560	melibiose carrier protein
CCNA_01826	1951298	1953250	+	1	1951298	1954770	vitamin B12 receptor
CCNA_01827	1953316	1954770	+	2	1951298	1954770	cobyric acid synthase CobQ
CCNA_01832	1961197	1963485	+	1	1961197	1964894	beta-glucosidase
CCNA_01833	1963485	1964894	+	2	1961197	1964894	glucosylceramidase
CCNA_01834	1965009	1967531	-	2	1968214	1965009	oxidoreductase
CCNA_01835	1967528	1968214	-	1	1968214	1965009	ABC transporter ATP-binding protein
CCNA_01841	1972490	1974109	+	1	1972490	1974370	isocitrate lyase
CCNA_01842	1974143	1974370	+	2	1972490	1974370	hypothetical protein
CCNA_01845	1977086	1977619	-	7	1983781	1977086	two-component response regulator protein
CCNA_01846	1977612	1978958	-	6	1983781	1977086	two-component sensor histidine kinase
CCNA_01847	1978955	1979692	-	5	1983781	1977086	cytochrome c oxidase assembly protein Surf1
CCNA_01848	1979689	1980078	-	4	1983781	1977086	quinol cytochrome oxidase polypeptide IV
CCNA_01849	1980075	1980701	-	3	1983781	1977086	quinol cytochrome oxidase polypeptide III
CCNA_01850	1980704	1982701	-	2	1983781	1977086	quinol cytochrome oxidase polypeptide I
CCNA_01851	1982720	1983781	-	1	1983781	1977086	quinol cytochrome oxidase polypeptide II
CCNA_01855	1986769	1987485	+	1	1986769	1991769	iron/manganese superoxide dismutase
CCNA_01856	1987428	1989626	+	2	1986769	1991769	ferrichrome-iron receptor
CCNA_01857	1989653	1990909	+	3	1986769	1991769	AraC-family transcriptional regulator
CCNA_01858	1990867	1991769	+	4	1986769	1991769	AraC-family transcriptional regulator
CCNA_01859	1991852	1993885	+	1	1991852	1995033	TonB-dependent receptor
CCNA_01860	1993888	1995033	+	2	1991852	1995033	iron-regulated membrane protein
CCNA_01862	1996891	1997184	-	2	1998630	1996891	hypothetical protein
CCNA_01863	1997194	1998630	-	1	1998630	1996891	outer membrane efflux protein
CCNA_01864	1998726	1999349	+	1	1998726	2003621	TetR-family transcriptional regulator
CCNA_01865	1999438	2000526	+	2	1998726	2003621	periplasmic multidrug efflux lipoprotein precursor
CCNA_01866	2000523	2003621	+	3	1998726	2003621	cation/multidrug efflux pump acrB4
CCNA_01868	2005193	2005987	-	2	2008671	2005193	2H phosphodiesterase family protein
CCNA_01869	2005990	2008671	-	1	2008671	2005193	TonB-dependent receptor
CCNA_01870	2008780	2009934	-	1	2009934	2008780	NagC-family transcriptional regulator
CCNA_01873	2010241	2010474	+	1	2010241	2010474	magnesium and cobalt transport protein corA
CCNA_01879	2018600	2019703	+	1	2018600	2024378	NADH:flavin oxidoreductases, old yellow enzyme family
CCNA_01880	2019780	2020523	+	2	2018600	2024378	3-ketoacyl-(acyl-carrier-protein) reductase FabG
CCNA_01881	2020520	2021158	+	3	2018600	2024378	NAD-binding Rossmann superfamily protein
CCNA_01882	2021155	2022036	+	4	2018600	2024378	SMP-30/gluconolaconase/LRE-like protein
CCNA_01883	2022050	2023222	+	5	2018600	2024378	acyl-CoA dehydrogenase
CCNA_01884	2023230	2024378	+	6	2018600	2024378	acyl-CoA dehydrogenase, short-chain specific
CCNA_01888	2028496	2029269	+	1	2028496	2029269	IclR family HTH transcriptional regulator
CCNA_01892	2033679	2035319	+	1	2033679	2035876	short chain dehydrogenase
CCNA_01893	2035334	2035876	+	2	2033679	2035876	SnoaL-like domain protein
CCNA_01897	2040047	2040853	-	5	2044365	2040047	metal-dependent hydrolase
CCNA_01898	2040850	2041638	-	4	2044365	2040047	Mg-dependent Dnase TatD
CCNA_01899	2041635	2042645	-	3	2044365	2040047	DNA polymerase III, delta' subunit
CCNA_01900	2042642	2043268	-	2	2044365	2040047	thymidylate kinase
CCNA_01901	2043376	2044365	-	1	2044365	2040047	lipoprotein
CCNA_01902	2044927	2045415	+	1	2044927	2052303	nickel-responsive regulator NikR
CCNA_01903	2045412	2046251	+	2	2044927	2052303	urea carboxylase-associated protein 2
CCNA_01904	2046262	2046888	+	3	2044927	2052303	urea carboxylase-associated protein 1
CCNA_01905	2046899	2050522	+	4	2044927	2052303	urea carboxylase
CCNA_01906	2050519	2052303	+	5	2044927	2052303	allophanate hydrolase
CCNA_01907	2052344	2053105	-	3	2055085	2052344	ABC transporter ATP-binding protein
CCNA_01908	2053105	2053920	-	2	2055085	2052344	ABC-type transporter, permease component
CCNA_01909	2053976	2055085	-	1	2055085	2052344	ABC transporter substrate-binding protein
CCNA_01911	2055562	2055933	-	2	2056449	2055562	glyoxalase family protein
CCNA_01912	2056129	2056449	-	1	2056449	2055562	protein ydhR precursor
CCNA_01914	2057017	2057925	+	1	2057017	2058888	16S rRNA m(2)G 1207 methyltransferase RsmC
CCNA_01915	2057922	2058662	+	2	2057017	2058888	ribosomal small subunit pseudouridine synthase A
CCNA_03957	2058655	2058888	+	3	2057017	2058888	SirA/YedF/YeeD family regulatory protein
CCNA_01920	2063515	2066982	-	3	2068035	2063515	transcription-repair coupling factor Mfd
CCNA_01921	2066987	2067280	-	2	2068035	2063515	Sdh5 family flavination protein
CCNA_01922	2067304	2068035	-	1	2068035	2063515	SAM-dependent methyltransferase
CCNA_01924	2069785	2070936	-	2	2072426	2069785	capsular polysaccharide biosynthesis protein
CCNA_01925	2070969	2072426	-	1	2072426	2069785	coniferyl aldehyde dehydrogenase
CCNA_01928	2074608	2075018	-	3	2076391	2074608	conserved ACT domain protein
CCNA_01929	2075015	2075419	-	2	2076391	2074608	conserved hypothetical protein
CCNA_01930	2075420	2076391	-	1	2076391	2074608	ADP-heptose LPS heptosyltransferase
CCNA_01931	2076486	2077046	+	1	2076486	2077861	TetR-family transcriptional regulator
CCNA_01932	2077043	2077861	+	2	2076486	2077861	1-acyl-sn-glycerol-3-phosphate acyltransferase
CCNA_01933	2077966	2078166	-	10	2085397	2077966	hypothetical protein
CCNA_01934	2078166	2078567	-	9	2085397	2077966	HesB protein family
CCNA_01935	2078573	2078929	-	8	2085397	2077966	FeS assembly SUF system protein
CCNA_01936	2078937	2080163	-	7	2085397	2077966	cysteine desulfurase/selenocysteine lyase
CCNA_01937	2080163	2081191	-	6	2085397	2077966	FeS assembly protein SufD
CCNA_01938	2081188	2081937	-	5	2085397	2077966	ATP-dependent transporter SufC
CCNA_01939	2081930	2082319	-	4	2085397	2077966	ADP-ribosylglycohydrolase
CCNA_01940	2082316	2083785	-	3	2085397	2077966	ABC transporter-associated protein SufB
CCNA_01941	2083785	2084924	-	2	2085397	2077966	cysteine desulfhydrase/Selenocysteine lyase
CCNA_01942	2084921	2085397	-	1	2085397	2077966	Rrf2 family protein
CCNA_01948	2090363	2091514	+	1	2090363	2091980	peptidoglycan-specific endopeptidase, M23 family
CCNA_01949	2091495	2091980	+	2	2090363	2091980	bactofilin A BacA
CCNA_01950	2092058	2093173	-	2	2095621	2092058	peptide chain Release factor 2 (RF-2)
CCNA_01951	2093252	2095621	-	1	2095621	2092058	multimodular transpeptidase-transglycosylase PbpY
CCNA_03959	2097338	2097556	+	1	2097338	2100176	hypothetical protein
CCNA_01954	2097480	2100176	+	2	2097338	2100176	ribonuclease E
CCNA_01955	2100319	2101740	+	1	2100319	2102505	zinc metalloprotease
CCNA_01956	2101765	2102505	+	2	2100319	2102505	outer membrane protein
CCNA_01959	2103849	2104289	+	1	2103849	2106214	3-dehydroquinate dehydratase
CCNA_01960	2104350	2104862	+	2	2103849	2106214	acetyl-CoA carboxylase biotin carboxyl carrier protein subunit
CCNA_01961	2104868	2106214	+	3	2103849	2106214	biotin carboxylase
CCNA_01963	2106904	2107542	-	2	2107942	2106904	conserved hypothetical protein
CCNA_01964	2107547	2107942	-	1	2107942	2106904	NADH dehydrogenase
CCNA_01971	2115417	2117381	+	1	2115417	2118922	peptidyl-prolyl cis-trans isomerase
CCNA_01972	2117381	2118922	+	2	2115417	2118922	anthranilate synthase component I
CCNA_01974	2119270	2119866	+	1	2119270	2121685	anthranilate synthase component II/para-aminobenzoate synthase glutamine amidotransferase component II
CCNA_01975	2119875	2120900	+	2	2119270	2121685	anthranilate phosphoribosyltransferase
CCNA_01976	2120897	2121685	+	3	2119270	2121685	Indole-3-glycerol phosphate synthase
CCNA_01977	2121781	2122371	+	1	2121781	2123273	1-acyl-sn-glycerol-3-phosphate acyltransferase
CCNA_01978	2122422	2123273	+	2	2121781	2123273	methyltransferase
CCNA_01980	2124219	2124986	-	3	2127355	2124219	PEP phosphonomutase related enzyme
CCNA_01981	2125014	2127191	-	2	2127355	2124219	DNA translocation competence protein ComA
CCNA_03960	2127185	2127355	-	1	2127355	2124219	hypothetical protein
CCNA_01984	2130172	2130435	-	2	2132201	2130172	FlhB-like flagellar protein
CCNA_01985	2130432	2132201	-	1	2132201	2130172	ABC transporter ATP-binding protein
CCNA_01986	2132287	2133483	-	13	2145072	2132287	lipid-A-disaccharide synthase
CCNA_01987	2133480	2134322	-	12	2145072	2132287	UDP-2,3-diacylglucosamine pyrophosphatase LpxI
CCNA_01988	2134332	2135123	-	11	2145072	2132287	UDP-N-acetylglucosamine O-acyltransferase LpxA
CCNA_01989	2135120	2135599	-	10	2145072	2132287	(3R)-hydroxymyristoyl-ACP dehydratase FabZ
CCNA_01990	2135602	2136621	-	9	2145072	2132287	UDP-3-O-(3-hydroxymyristoyl) glucosamine N-acyltransferase LpxD
CCNA_01991	2136675	2137313	-	8	2145072	2132287	OmpH-like outer membrane protein
CCNA_01992	2137316	2139679	-	7	2145072	2132287	beta-barrel assembly machine (BAM) protein BamA
CCNA_01993	2139697	2140974	-	6	2145072	2132287	membrane endopeptidase MmpA
CCNA_01994	2140916	2142115	-	5	2145072	2132287	1-deoxy-D-xylulose 5-phosphate reductoisomerase
CCNA_01995	2142103	2142948	-	4	2145072	2132287	phosphatidate cytidylyltransferase
CCNA_01996	2142908	2143687	-	3	2145072	2132287	undecaprenyl pyrophosphate synthetase
CCNA_01997	2143739	2144305	-	2	2145072	2132287	ribosome recycling factor (RRF)
CCNA_01998	2144332	2145072	-	1	2145072	2132287	uridylate kinase
CCNA_01999	2145250	2146188	-	2	2147134	2145250	translation elongation factor Ts (EF-Ts)
CCNA_02000	2146328	2147134	-	1	2147134	2145250	SSU ribosomal protein S2P
CCNA_02003	2148907	2152338	-	2	2152463	2148907	DNA polymerase III alpha subunit
CCNA_02004	2152374	2152463	-	1	2152463	2148907	SOS-induced inhibitor of cell division SidA
CCNA_02006	2153585	2154271	-	6	2157989	2153585	lipoprotein releasing system ATP-binding protein lolD
CCNA_02007	2154264	2155544	-	5	2157989	2153585	lipoprotein releasing system transmembrane protein lolE
CCNA_02008	2155544	2156875	-	4	2157989	2153585	prolyl-tRNA synthetase
CCNA_02009	2156875	2157291	-	3	2157989	2153585	hypothetical protein
CCNA_02010	2157310	2157570	-	2	2157989	2153585	conserved hypothetical protein
CCNA_02011	2157570	2157989	-	1	2157989	2153585	methylmalonyl CoA epimerase
CCNA_02012	2158098	2159777	-	23	2177472	2158098	metal-dependent hydrolase
CCNA_02013	2159777	2160562	-	22	2177472	2158098	pantothenate kinase/Bvg accessory factor
CCNA_02014	2160559	2161311	-	21	2177472	2158098	Biotin-(acetyl-CoA carboxylase) ligase
CCNA_02015	2161313	2162773	-	20	2177472	2158098	NADH-quinone oxidoreductase chain N
CCNA_02016	2162766	2164268	-	19	2177472	2158098	NADH-quinone oxidoreductase chain M
CCNA_02017	2164265	2166325	-	18	2177472	2158098	NADH-quinone oxidoreductase chain L
CCNA_02018	2166334	2166639	-	17	2177472	2158098	NADH-quinone oxidoreductase chain K
CCNA_02019	2166636	2167253	-	16	2177472	2158098	NADH-quinone oxidoreductase chain J
CCNA_02020	2167336	2167827	-	15	2177472	2158098	NADH-quinone oxidoreductase chain I
CCNA_03961	2167838	2168062	-	14	2177472	2158098	hypothetical protein
CCNA_02021	2168059	2168298	-	13	2177472	2158098	hypothetical protein
CCNA_02022	2168298	2169368	-	12	2177472	2158098	NADH-quinone oxidoreductase chain H
CCNA_02023	2169373	2171433	-	11	2177472	2158098	NADH-quinone oxidoreductase chain G
CCNA_02024	2171439	2172758	-	10	2177472	2158098	NADH-quinone oxidoreductase chain F
CCNA_02025	2172762	2173028	-	9	2177472	2158098	hypothetical protein
CCNA_02026	2173025	2173249	-	8	2177472	2158098	hypothetical protein
CCNA_02027	2173251	2173937	-	7	2177472	2158098	NADH-quinone oxidoreductase chain E
CCNA_02028	2173934	2174266	-	6	2177472	2158098	NTF2 superfamily protein
CCNA_02029	2174263	2175513	-	5	2177472	2158098	NADH-quinone oxidoreductase chain D
CCNA_02030	2175516	2175911	-	4	2177472	2158098	hypothetical protein
CCNA_02031	2175933	2176526	-	3	2177472	2158098	NADH-quinone oxidoreductase chain C
CCNA_02032	2176523	2177125	-	2	2177472	2158098	NADH-quinone oxidoreductase chain B
CCNA_02033	2177095	2177472	-	1	2177472	2158098	NADH-quinone oxidoreductase chain A
CCNA_R0045	2177672	2177748	+	1	2177672	2178961	GT1/WbuB-like N-acetyl-L-fucosamine transferase
CCNA_R0046	2177813	2177889	+	2	2177672	2178961	GT1/WbuB-like N-acetyl-L-fucosamine transferase
CCNA_02034	2177948	2178961	+	3	2177672	2178961	luciferase-like monooxygenase
CCNA_02043	2188693	2190144	-	3	2192279	2188693	sugar kinase
CCNA_02044	2190154	2190723	-	2	2192279	2188693	phosphoglycerate mutase
CCNA_02045	2190729	2192279	-	1	2192279	2188693	acetyl-coenzyme A synthetase
CCNA_02046	2192516	2192854	+	1	2192516	2194307	nitrogen regulatory protein P-II
CCNA_02047	2192898	2194307	+	2	2192516	2194307	glutamine synthetase
CCNA_02050	2197425	2198894	+	1	2197425	2200246	imidazolonepropionase related amidohydrolase
CCNA_02051	2198894	2200246	+	2	2197425	2200246	imidazolonepropionase related amidohydrolase
CCNA_02055	2205060	2205386	-	2	2206108	2205060	conserved hypothetical protein, YnfA/UPF0060 family
CCNA_02056	2205383	2206108	-	1	2206108	2205060	ATP12 family chaperone protein
CCNA_02057	2206163	2207611	+	1	2206163	2208831	conserved hypothetical protein
CCNA_02058	2207608	2208831	+	2	2206163	2208831	conserved hypothetical protein
CCNA_02059	2208899	2209894	-	2	2210274	2208899	ribosomal large subunit pseudouridine synthase C
CCNA_02060	2209891	2210274	-	1	2210274	2208899	CrcB family protein
CCNA_02068	2219512	2219865	-	4	2222898	2219512	Mth938-like membrane protein
CCNA_02069	2219865	2220830	-	3	2222898	2219512	protein translocase subunit secF
CCNA_02070	2220831	2222429	-	2	2222898	2219512	protein translocase subunit secD
CCNA_02071	2222587	2222898	-	1	2222898	2219512	protein translocase subunit YajC
CCNA_02073	2223933	2224532	+	1	2223933	2225008	cupin domain transcriptional regulator
CCNA_02074	2224538	2225008	+	2	2223933	2225008	IAA acetyltransferase
CCNA_02076	2226974	2227642	-	3	2229875	2226974	protein-L-isoaspartate O-methyltransferase
CCNA_02077	2227639	2228430	-	2	2229875	2226974	5'(3')-nucleotidase/polyphosphatase SurE
CCNA_02078	2228427	2229875	-	1	2229875	2226974	seryl-tRNA synthetase
CCNA_02080	2230926	2231828	-	2	2232427	2230926	Sec-independent protein translocase protein tatC
CCNA_02081	2231825	2232427	-	1	2232427	2230926	Sec-independent protein translocase protein tatB
CCNA_02083	2232870	2233535	-	5	2237541	2232870	chromosome segregation and condensation protein B scpB
CCNA_02084	2233532	2234356	-	4	2237541	2232870	chromosome segregation and condensation protein fusion scpA
CCNA_02085	2234353	2235390	-	3	2237541	2232870	anhydromuramoyl-peptide exo-beta-N-acetylglucosaminidase
CCNA_02086	2235387	2236187	-	2	2237541	2232870	cell division protein FtsN
CCNA_02087	2236357	2237541	-	1	2237541	2232870	deoxyguanosinetriphosphate triphosphohydrolase
CCNA_02090	2238341	2239129	+	1	2238341	2240098	exodeoxyribonuclease III
CCNA_02091	2239178	2240098	+	2	2238341	2240098	conserved hypothetical protein
CCNA_02099	2248481	2249896	-	2	2250494	2248481	Na+ driven multidrug efflux pump
CCNA_02100	2250015	2250494	-	1	2250494	2248481	conserved hypothetical protein
CCNA_02101	2250611	2250997	+	1	2250611	2252048	glyoxalase family protein
CCNA_02102	2251005	2252048	+	2	2250611	2252048	glycosyl hydrolase
CCNA_02103	2252045	2252605	-	2	2252940	2252045	conserved hypothetical protein
CCNA_02104	2252605	2252940	-	1	2252940	2252045	GIY-YIG domain protein
CCNA_02108	2256813	2258201	-	2	2260088	2256813	TolB protein precursor/tail-specific protease
CCNA_02109	2258250	2260088	-	1	2260088	2256813	thiamine biosynthesis protein thiC
CCNA_02110	2260320	2260748	-	2	2261314	2260320	hypothetical protein
CCNA_02111	2260760	2261314	-	1	2261314	2260320	pilF-related tetratricopeptide repeat protein
CCNA_02112	2261538	2262539	+	1	2261538	2263219	D-cysteine desulfhydrase
CCNA_02113	2262551	2263219	+	2	2261538	2263219	aspartate racemase
CCNA_02118	2267319	2269502	-	3	2271166	2267319	ATP-dependent helicase, dinG family
CCNA_02119	2269507	2270220	-	2	2271166	2267319	conserved hypothetical protein
CCNA_02120	2270198	2271166	-	1	2271166	2267319	tetratricopeptide repeat family protein
CCNA_02121	2271309	2273888	+	1	2271309	2274592	ATP-dependent helicase
CCNA_02122	2273885	2274592	+	2	2271309	2274592	DNA ligase-associated metallophosphoesterase
CCNA_02128	2281453	2282658	+	1	2281453	2283864	acyl-CoA dehydrogenase
CCNA_02129	2282731	2283864	+	2	2281453	2283864	acyl-CoA dehydrogenase, short-chain specific
CCNA_02130	2283929	2285359	-	2	2287844	2283929	pyruvate kinase
CCNA_02131	2285379	2287844	-	1	2287844	2283929	glucan 1,4-beta-glucosidase
CCNA_02132	2288142	2289161	-	5	2294236	2288142	LacI-family transcriptional regulator
CCNA_02133	2289247	2290242	-	4	2294236	2288142	glucokinase
CCNA_02134	2290257	2292065	-	3	2294236	2288142	phosphogluconate dehydratase
CCNA_02135	2292072	2292770	-	2	2294236	2288142	6-phosphogluconolactonase
CCNA_02136	2292773	2294236	-	1	2294236	2288142	glucose-6-phosphate 1-dehydrogenase
CCNA_02137	2294518	2297394	-	5	2300545	2294518	endoglucanase H
CCNA_02138	2297404	2298198	-	4	2300545	2294518	conserved hypothetical protein
CCNA_02139	2298195	2298779	-	3	2300545	2294518	polar flagellum positioning protein pflI
CCNA_02140	2298776	2299900	-	2	2300545	2294518	flagellar motor switch protein fliM
CCNA_02141	2299928	2300545	-	1	2300545	2294518	flagellar fliL protein
CCNA_02142	2300772	2301509	+	1	2300772	2304447	flagellar basal-body rod protein flgF
CCNA_02143	2301523	2302311	+	2	2300772	2304447	flagellar basal-body rod protein flgG
CCNA_02144	2302316	2303119	+	3	2300772	2304447	flagella basal body P ring formation protein flgA
CCNA_02145	2303132	2303866	+	4	2300772	2304447	flagellar L-ring protein flgH
CCNA_02146	2303983	2304447	+	5	2300772	2304447	hypothetical protein
CCNA_02149	2305334	2307256	-	3	2308450	2305334	1-deoxy-D-xylulose 5-phosphate synthase
CCNA_02150	2307274	2308158	-	2	2308450	2305334	dimethylallyltransferase/geranyltranstransferase
CCNA_02151	2308196	2308450	-	1	2308450	2305334	exodeoxyribonuclease VII small subunit
CCNA_02152	2308548	2309207	-	2	2310124	2308548	phosphoglycerate mutase
CCNA_02153	2309204	2310124	-	1	2310124	2308548	acetylspermidine deacetylase
CCNA_02156	2312039	2313451	-	2	2313810	2312039	conserved hypothetical protein
CCNA_02157	2313463	2313810	-	1	2313810	2312039	HipB-family transcriptional regulator
CCNA_02158	2313968	2314924	+	1	2313968	2315475	GT2 family glycosyltransferase
CCNA_02159	2314921	2315475	+	2	2313968	2315475	hypothetical protein
CCNA_02164	2318142	2319203	-	4	2321581	2318142	glutamate dehydrogenase/leucine dehydrogenase
CCNA_02165	2319266	2320324	-	3	2321581	2318142	lysophospholipase
CCNA_02166	2320321	2320905	-	2	2321581	2318142	uracil DNA glycosylase superfamily protein
CCNA_02167	2320949	2321581	-	1	2321581	2318142	glutathione S-transferase
CCNA_02170	2322614	2323237	-	2	2324580	2322614	glutathione S-transferase
CCNA_02171	2323300	2324580	-	1	2324580	2322614	nucleoside permease nupC
CCNA_02172	2324890	2326095	+	1	2324890	2327866	ABC-type transporter, permease component
CCNA_02173	2326092	2326841	+	2	2324890	2327866	ABC transporter ATP-binding protein
CCNA_02174	2326862	2327866	+	3	2324890	2327866	multidrug resistance efflux pump
CCNA_02183	2334262	2335152	+	1	2334262	2335619	tRNA delta(2)-isopentenylpyrophosphate transferase
CCNA_02184	2335149	2335619	+	2	2334262	2335619	competence damage-inducible protein cinA
CCNA_02181	2332741	2333406	-	2	2334281	2332741	phosphatase/phosphohexomutase family protein
CCNA_02182	2333403	2334281	-	1	2334281	2332741	phosphoserine phosphatase
CCNA_02185	2336026	2337831	+	1	2336026	2338431	acetolactate synthase large subunit
CCNA_02186	2337874	2338431	+	2	2336026	2338431	acetolactate synthase small subunit
CCNA_02187	2339090	2339578	+	1	2339090	2340829	adapter for ClpXP proteolysis of tmRNA-tagged proteins SspB
CCNA_02188	2339575	2340048	+	2	2339090	2340829	PaaI-family thioesterase
CCNA_02189	2340056	2340829	+	3	2339090	2340829	peptidase, C13 family
CCNA_02192	2343481	2343921	-	2	2344412	2343481	endodeoxyribonuclease RusA
CCNA_02193	2343879	2344412	-	1	2344412	2343481	conserved hypothetical protein
CCNA_02194	2344537	2345928	+	1	2344537	2346370	fumarate hydratase
CCNA_02195	2345936	2346370	+	2	2344537	2346370	acetyltransferase
CCNA_02197	2346873	2347463	-	2	2348474	2346873	hypothetical protein
CCNA_02198	2347464	2348474	-	1	2348474	2346873	trans-isoprenyl diphosphate synthase
CCNA_02215	2362451	2363662	-	3	2364383	2362451	acyl-CoA dehydrogenase
CCNA_02216	2363669	2363959	-	2	2364383	2362451	ABM family monooxygenase
CCNA_02217	2364081	2364383	-	1	2364383	2362451	hypothetical protein
CCNA_02221	2367923	2370622	-	8	2375982	2367923	methionine synthase I metH
CCNA_03963	2370612	2370800	-	7	2375982	2367923	hypothetical protein
CCNA_02222	2370800	2371876	-	6	2375982	2367923	5-methyltetrahydrofolate--homocysteine methyltransferase homocysteine-binding subunit
CCNA_02223	2371873	2372742	-	5	2375982	2367923	beta-lactamase, type II
CCNA_02224	2372739	2373683	-	4	2375982	2367923	methylenetetrahydrofolate reductase
CCNA_02225	2373680	2374657	-	3	2375982	2367923	ArsR family/SAM-dependent transcriptional regulator
CCNA_02226	2374701	2375078	-	2	2375982	2367923	glyoxalase family protein
CCNA_02227	2375110	2375982	-	1	2375982	2367923	LysR-family transcriptional regulator
CCNA_02235	2383642	2384997	+	1	2383642	2385906	SGNH hydrolase family protein
CCNA_02236	2385001	2385906	+	2	2383642	2385906	polysaccharide deacetylase family
CCNA_02239	2388542	2389714	-	3	2390951	2388542	conserved hypothetical protein
CCNA_02240	2389711	2390484	-	2	2390951	2388542	glycerophosphoryl diester phosphodiesterase
CCNA_02241	2390484	2390951	-	1	2390951	2388542	endoribonuclease L-PSP
CCNA_03964	2394598	2394657	-	2	2395106	2394598	hypothetical protein
CCNA_02245	2394654	2395106	-	1	2395106	2394598	DnaJ domain protein
CCNA_02248	2397073	2397162	-	2	2397635	2397073	hypothetical protein
CCNA_02249	2397237	2397635	-	1	2397635	2397073	conserved hypothetical cytosolic protein
CCNA_02250	2397843	2399807	-	3	2402321	2397843	methylcrotonyl-CoA carboxylase biotin-containing subunit
CCNA_02251	2399868	2400707	-	2	2402321	2397843	methylglutaconyl-CoA hydratase
CCNA_02252	2400729	2402321	-	1	2402321	2397843	methylcrotonyl-CoA carboxylase carboxyl transferase subunit
CCNA_02258	2409393	2410118	+	1	2409393	2410720	lipoate-protein ligase B
CCNA_02259	2410154	2410720	+	2	2409393	2410720	hypothetical protein
CCNA_02262	2413447	2417358	+	1	2413447	2417846	laminin G domain protein
CCNA_02263	2417355	2417846	+	2	2413447	2417846	glcG-family protein
CCNA_02271	2423833	2424618	-	3	2425212	2423833	stalk cross-band protein StpD
CCNA_02272	2424687	2424929	-	2	2425212	2423833	hypothetical protein
CCNA_02273	2424964	2425212	-	1	2425212	2423833	glutathione peroxidase
CCNA_02274	2425338	2425823	-	2	2426605	2425338	EF-Hand domain protein
CCNA_02275	2425820	2426605	-	1	2426605	2425338	ABC transporter, periplasmic component
CCNA_02278	2429076	2429684	+	1	2429076	2430867	conserved hypothetical membrane protein
CCNA_02279	2429681	2430310	+	2	2429076	2430867	disulfide bond formation protein B
CCNA_02280	2430307	2430867	+	3	2429076	2430867	2-polyprenyl-3-methyl-6-methoxy-1,4-benzoquinol hydroxylase
CCNA_02284	2434123	2434764	-	2	2435298	2434123	DNA-3-methyladenine glycosylase II
CCNA_02285	2434816	2435298	-	1	2435298	2434123	transcription elongation factor GreB
CCNA_02287	2435754	2436383	+	1	2435754	2437219	TetR-family transcriptional regulator
CCNA_02288	2436380	2437219	+	2	2435754	2437219	tRNA synthetase class I, catalytic domain protein
CCNA_02289	2437366	2437677	-	3	2439589	2437366	MarR/EmrR family transcriptional regulator
CCNA_02290	2437686	2438333	-	2	2439589	2437366	hypothetical protein
CCNA_02291	2438351	2439589	-	1	2439589	2437366	hypothetical protein
CCNA_02292	2439791	2440519	-	2	2441148	2439791	acetyltransferase
CCNA_02293	2440516	2441148	-	1	2441148	2439791	thiol:disulfide interchange protein tlpA
CCNA_02294	2441149	2442567	+	1	2441149	2444141	argininosuccinate lyase
CCNA_02295	2442546	2442866	+	2	2441149	2444141	hypothetical protein
CCNA_02296	2442876	2444141	+	3	2441149	2444141	diaminopimelate decarboxylase
CCNA_02297	2444280	2444861	-	2	2445762	2444280	hypoxanthine-guanine phosphoribosyltransferase
CCNA_02298	2444803	2445762	-	1	2445762	2444280	MJ0042 family finger-like domain protein
CCNA_02299	2445821	2446528	+	1	2445821	2448739	cell division ATP-binding protein FtsE
CCNA_02300	2446525	2447418	+	2	2445821	2448739	cell division protein FtsX
CCNA_02301	2447415	2448032	+	3	2445821	2448739	YdcF-like family protein
CCNA_02302	2448029	2448739	+	4	2445821	2448739	1-acyl-sn-glycerol-3-phosphate acyltransferase
CCNA_02304	2449310	2450335	+	1	2449310	2453350	conserved hypothetical protein
CCNA_02305	2450438	2451238	+	2	2449310	2453350	chorismate mutase-family protein
CCNA_02306	2451284	2452405	+	3	2449310	2453350	histidinol-phosphate aminotransferase
CCNA_02307	2452412	2453350	+	4	2449310	2453350	cyclohexadienyl dehydrogenase
CCNA_02314	2459534	2460208	-	5	2461581	2459534	hypothetical protein
CCNA_02315	2460236	2460430	-	4	2461581	2459534	Cro/CI-family transcriptional regulator
CCNA_02316	2460427	2460942	-	3	2461581	2459534	conserved hypothetical protein
CCNA_02317	2460852	2461289	-	2	2461581	2459534	conserved hypothetical protein
CCNA_02318	2461318	2461581	-	1	2461581	2459534	hypothetical protein
CCNA_02321	2463535	2464719	+	1	2463535	2465164	O-succinylhomoserine sulfhydrylase
CCNA_02322	2464700	2465164	+	2	2463535	2465164	Co2+/Mg2+ efflux protein ApaG
CCNA_02325	2466949	2467884	-	2	2469219	2466949	ornithine carbamoyltransferase
CCNA_02326	2468002	2469219	-	1	2469219	2466949	acetylornithine aminotransferase/succinyldiaminopimelate aminotransferase
CCNA_02330	2472776	2472991	+	1	2472776	2473827	conserved hypothetical protein
CCNA_02331	2472976	2473827	+	2	2472776	2473827	peptidoglycan-specific endopeptidase, M23 family
CCNA_02334	2475540	2475935	+	1	2475540	2476834	transcriptional regulator of stalk biogenesis staR
CCNA_02335	2475998	2476834	+	2	2475540	2476834	inositol monophosphatase family protein
CCNA_02336	2476809	2477789	-	2	2478101	2476809	lysophospholipase L2
CCNA_02337	2477793	2478101	-	1	2478101	2476809	nonspecific lipid-transfer protein
CCNA_02338	2478190	2478867	-	3	2480647	2478190	conserved hypothetical protein
CCNA_02339	2478864	2479760	-	2	2480647	2478190	methyltransferase
CCNA_02340	2479805	2480647	-	1	2480647	2478190	methyltransferase
CCNA_02345	2485010	2485225	+	1	2485010	2486178	hypothetical protein
CCNA_02346	2485222	2486178	+	2	2485010	2486178	arabinose-5-phosphate isomerase
CCNA_02349	2488425	2489324	+	1	2488425	2489764	nucleoside phosphorylase
CCNA_02350	2489366	2489764	+	2	2488425	2489764	dimeric ferredoxin-like protein
CCNA_02351	2489936	2490565	-	3	2493258	2489936	uracil phosphoribosyltransferase
CCNA_02352	2490617	2492791	-	2	2493258	2489936	membrane-bound aldehyde dehydrogenase, large subunit
CCNA_02353	2492794	2493258	-	1	2493258	2489936	membrane-bound aldehyde dehydrogenase iron-sulfur protein
CCNA_02357	2496500	2497996	-	5	2501627	2496500	methylmalonic acid semialdehyde dehydrogenase
CCNA_02358	2498072	2498596	-	4	2501627	2496500	FMN reductase
CCNA_02359	2498636	2499670	-	3	2501627	2496500	conserved hypothetical protein
CCNA_02360	2499556	2500476	-	2	2501627	2496500	glycosyl transferase family 2 protein
CCNA_02361	2500476	2501627	-	1	2501627	2496500	polysaccharide biosynthesis protein celD
CCNA_02365	2505205	2507520	-	2	2509065	2505205	glucoamylase
CCNA_02366	2507554	2509065	-	1	2509065	2505205	cytoplasmic membrane maltose transporter malY
CCNA_02368	2510397	2512040	-	2	2513830	2510397	alpha-glucosidase
CCNA_02369	2512016	2513830	-	1	2513830	2510397	alpha-amylase
CCNA_02372	2518633	2518776	-	4	2520256	2518633	hypothetical protein
CCNA_02373	2518748	2519674	-	3	2520256	2518633	transposase
CCNA_02374	2519668	2519934	-	2	2520256	2518633	transposase
CCNA_02375	2519993	2520256	-	1	2520256	2518633	hypothetical protein
CCNA_02379	2522509	2522988	-	2	2523348	2522509	hypothetical protein
CCNA_02380	2522992	2523348	-	1	2523348	2522509	aspartate 1-decarboxylase
CCNA_02381	2523526	2524176	+	1	2523526	2525074	hypothetical protein
CCNA_02382	2524178	2525074	+	2	2523526	2525074	membrane peptidase, M23 family
CCNA_02383	2525071	2525940	-	2	2527813	2525071	alpha/beta hydrolase family protein
CCNA_02384	2526023	2527813	-	1	2527813	2525071	very-long-chain acyl-CoA synthetase
CCNA_02386	2529502	2530725	-	4	2534233	2529502	O-antigen ligase related enzyme
CCNA_02387	2530722	2532122	-	3	2534233	2529502	glutathione reductase
CCNA_02388	2532165	2532848	-	2	2534233	2529502	ribose 5-phosphate isomerase
CCNA_02389	2532845	2534233	-	1	2534233	2529502	glucosamine-1-phosphate acetyltransferase/UDP-N-acetylglucosamine pyrophosphorylase
CCNA_02391	2535329	2536108	+	1	2535329	2536969	oxidoreductase
CCNA_02392	2536118	2536504	+	2	2535329	2536969	SnoaL-like domain protein
CCNA_03898	2536532	2536969	+	3	2535329	2536969	NTF2 superfamily protein
CCNA_02399	2541255	2542061	-	2	2543344	2541255	23S rRNA methyltransferase
CCNA_02400	2542088	2543344	-	1	2543344	2541255	transporter, major facilitator superfamily
CCNA_02403	2546366	2547481	+	1	2546366	2549899	ABC transporter permease protein
CCNA_02404	2547478	2548314	+	2	2546366	2549899	ABC transporter ATP-binding protein
CCNA_02405	2548314	2549252	+	3	2546366	2549899	ABC membrane transporter, periplasmic component
CCNA_02406	2549249	2549899	+	4	2546366	2549899	membrane lipoprotein
CCNA_02413	2557000	2558163	-	2	2559208	2557000	acyl-CoA dehydrogenase
CCNA_02414	2558192	2559208	-	1	2559208	2557000	DadA-related amino acid oxidase
CCNA_02417	2560536	2561765	+	1	2560536	2563204	biotin synthase related domain containing protein
CCNA_02418	2561765	2563204	+	2	2560536	2563204	uracil DNA glycosylase superfamily protein
CCNA_02419	2563550	2564281	-	3	2565640	2563550	TonB1 protein
CCNA_02420	2564292	2564726	-	2	2565640	2563550	TonB accessory protein exbD
CCNA_02421	2564732	2565640	-	1	2565640	2563550	TonB accessory protein exbB
CCNA_02422	2566554	2567381	-	2	2567818	2566554	short chain dehydrogenase
CCNA_02423	2567378	2567818	-	1	2567818	2566554	conserved hypothetical protein
CCNA_02425	2568833	2569006	-	4	2570892	2568833	non-essential pilus assembly protein
CCNA_02426	2569003	2570064	-	3	2570892	2568833	ribonuclease, CafA family
CCNA_02427	2570061	2570666	-	2	2570892	2568833	septum formation protein Maf
CCNA_02428	2570674	2570892	-	1	2570892	2568833	translation initiation factor 1 (IF-1)
CCNA_02429	2570989	2571447	-	4	2575064	2571450	arsenate reductase
CCNA_02430	2571450	2571929	-	5	2575064	2571450	conserved hypothetical cytosolic protein
CCNA_02431	2571951	2573237	-	3	2575064	2571450	histidinol dehydrogenase
CCNA_02432	2573283	2574749	-	2	2575064	2571450	nucleobase-cation-symport-1 (NCS1) transporter
CCNA_02433	2574870	2575064	-	1	2575064	2571450	hypothetical protein
CCNA_02434	2575252	2575692	-	4	2578719	2575252	conserved hypothetical protein
CCNA_02435	2575695	2576984	-	3	2578719	2575252	UDP-N-acetylglucosamine 1-carboxyvinyltransferase
CCNA_02436	2577082	2577531	-	2	2578719	2575252	hypothetical protein
CCNA_02437	2577811	2578719	-	1	2578719	2575252	LysR-family transcriptional regulator
CCNA_02439	2579905	2581197	-	2	2582247	2579905	transporter, major facilitator superfamily
CCNA_02440	2581207	2582247	-	1	2582247	2579905	SalR-family ligand-binding transcriptional regulator
CCNA_02446	2587166	2588329	-	3	2589782	2587166	glutathionylspermidine synthase family
CCNA_02447	2588329	2589087	-	2	2589782	2587166	PspA/IM30 family regulatory protein
CCNA_02448	2589111	2589782	-	1	2589782	2587166	conserved hypothetical protein
[truncated: 914 more rows]

## Sheet: Leaderless mRNAs
Locus ID	Left Coord	Right Coord	Strand	Gene product	Start Codon	PPP identifieda	Start codon verified by LC-MSb
[truncated: 377 more rows]

[truncated: 4 more sheets: Translation levels, ncRNA levels, Media specific translation, Alternative start codons]
