# Supplementary material for: The Coding and Noncoding Architecture of the Caulobacter crescentus Genome
Source: PLoS Genet. 2014 Jul 31;10(7):e1004463. doi: 10.1371/journal.pgen.1004463 (PMC4117421; doi:10.1371/journal.pgen.1004463)
Supplement: Dataset S6 — Systematic analysis of E. coli and B. subtilis CDSs. Ribosome profiling data from E. coli MG1655 and B. subtilis 168 [10] were analyzed using our CDS searching scheme (Materials and Methods). (XLSX) [file pgen.1004463.s023.xlsx]

## Sheet: Methods
E. coli and B. subtilis CDS mapping
We used the predicted CDS architecture in the annotation file downloaded from genbank (accession number NC_000913 for E. coli and NC_000964 for B. subtilis). Ribosome profiling data are from (10.1038/nature10965). We defined start codons as the most upstream ATG, GTG, CTG, or TTG codon with >1/20 the ribosome profiling read density. If no 1st position mismatches were found we searched for single …
To identify new CDSs we searched for intergenic regions of significant ribosome density and where ribosome density strictly mapped between start codons to stop codons. We also checked for CDSs which had greater antisense than sense ribosome footprints and manually corrected genes predicted on the wrong strand.

## Sheet: E. coli MG1655
start codon	stop codon	gene name	locus_tag
296245	294920	intF	b0281
712019	711261	ybfF	b0686
2031445	2031143	yedR	b1963
2066404	2066285	yoeH	b4641
605401	605174	ybdJ	b0580
1202138	1201482	cohE	b1145
918307	917351	ybjX	b0877
1144190	1145122	rluC	b1086
2752747	2752310	ratA	b2619
89610	90092	mraZ	b0081
160082	159186	gluQ	b0144
222618	221614	metN	b0199
345522	344890	yahN	b0328
370463	371329	mhpC	b0349
475517	475206	ybaZ	b0454
582098	582283	tfaX	b0563
611960	613162	fes	b0585
678548	678075	ybeT
815989	815885	new
832140	831691	ybiA	b0798
882698	882678	new
1078265	1078369	new
1108540	1110093	opgG	b1048
1197451	1196756	ymfE	b1138
1228053	1228499	ycgN	b1181
1297737	1297790	new
1333596	1333691	new
1357368	1357201	new
1406013	1406060	new
1638829	1638999	new
1848814	1848761	new
1879794	1878910	dmlR	b1799
1946713	1946204	yebD	b1865
2057681	2056227	yeeO	b1985
2355655	2355825	yfaD	b2244
2420832	2420671	yfcI	b2305
2723947	2724009	new
2756541	2755666	yfjH
2935490	2936908	fucK	b2803
3112338	3111565	pppA	b2972
3153183	3152284	yqhC	b3010
3299322	3298774	yhbT	b3157
3320563	3320195	secG	b3175
3352284	3352370	new
3365161	3365664	yhcF	b3219
3541918	3542067	yhgA	b3411
3735226	3735200	new
3740543	3739707	yiaJ	b3574
3867299	3866085	yidR	b3689
3999241	3999297	new
4255819	4257144	dinF	b4044
4259710	4260729	dusA	b4049
4567753	4567941	yjiP	b4339

## Sheet: B. subtilis 168
start codon	stop codon	gene name	locus_tag
508227	509312	ddl	BSU04560
511157	512641	cshA	BSU04580
548722	549651	yddM	BSU05030
564761	566101	ydeF	BSU05180
567734	568108	ydeH	BSU05200
576218	576802	ydeQ	BSU05300
613273	612836	ydgJ	BSU05670
624543	625109	ydhK	BSU05790
663763	663936	ydjB	BSU06120
724935	724952	new
732955	736113	swrC	BSU06710
785439	785113	yetG	BSU07150
939349	941091	ygaD	BSU08690
970742	971383	yhbD	BSU08940
972945	972856	new
977102	977734	yhbJ	BSU09000
991411	995001	yhcR	BSU09190
996664	997038	yhcU	BSU09220
1033874	1033458	cueR	BSU09560
1035445	1035465	new
1045213	1045266	new
1061305	1060988	khtS	BSU09870
1159943	1160746	yisP	BSU10810
1178667	1178218	yitI	BSU11000
1181547	1182395	yitL	BSU11030
1189550	1190005	ipi	BSU11130
1231266	1233095	pepF	BSU11540
1235897	1235163	yjbJ	BSU11570
1268305	1268592	yjcS	BSU11970
1275878	1276291	yjdF	BSU12030
1279301	1279495	new
1395873	1395995	new
1409942	1410577	ykoX	BSU13430
1427061	1428278	mtnW	BSU13590
1432988	1431486	kinD	BSU13660
1761659	1762573	ymfM	BSU16910
1891666	1890512	xylR	BSU17590
1900813	1900640	new
1904230	1903511	yncM	BSU17690
1930780	1931199	ybeP	BSU18040
2017702	2016845	proH	BSU18480
2114654	2113764	yojN	BSU19390
2316375	2316286	new
2332695	2332153	ypsA	BSU22190
2333190	2333095	new
2488841	2488933	new
2516233	2516367	new
2517714	2517601	new
2714209	2713949	yrkD	BSU26550
2936348	2936250	new
3061471	3060674	ytmP	BSU29920
3310485	3310721	yutI	BSU32220
3346298	3347026	frlR	BSU32560
3361159	3360974	yuzK	BSU32719
3361667	3361305	yurZ	BSU32720
3365759	3365391	yusF	BSU32780
3372394	3370025	fadN	BSU32840
3379045	3378800	yusU	BSU32930
3418268	3417222	fhuB	BSU33310
3444359	3445405	yvaA	BSU33530
3485670	3486758	araR	BSU33970
3802115	3800418	ywkA	BSU37050
3866596	3867360	ywfI	BSU37670
3896122	3895805	ywdI	BSU37950
3996922	3997092	yxjJ	BSU38930
4022141	4021896	yxzC	BSU39200
4022922	4022869	new?
4123036	4122758	new
4128119	4130044	fbp	BSU40190
222094	2220335	yonS	BSU21010
