# Supplementary material for: The Coding and Noncoding Architecture of the Caulobacter crescentus Genome
Source: PLoS Genet. 2014 Jul 31;10(7):e1004463. doi: 10.1371/journal.pgen.1004463 (PMC4117421; doi:10.1371/journal.pgen.1004463)
Supplement: Dataset S7 — Comparison of RNA-seq transcripts with northern blots. RNA-seq derived transcripts were compared to northern blots from [4] to validate our RNA-seq mapping approach. (XLSX) [file pgen.1004463.s024.xlsx]

## Sheet: Sheet1
CCNA#	Northern probe*	note
Match tiling array small RNA
R0002	TTTGGCCTGCCCTCATCGGCGGTTTGT
R0004	CCCTCGCATCGTTTTCAGCCTTCGGG
R0009	GGTGACCCTAAGTGGTCGATTTGACGGTTATCAC
R0014	AAACCGCCGGGCCAGTTCATTAGGGAG
R0016	AAAAGGTCGCCGCCCGAGTTGCTTCACC
R0019	AGCGTCGCGTCAGTTCCAACCCACG
R0018	TCCCTCCCCTTTTCCTTATCGCCGTCTTC	Translated CCNA_03943
R0020	ACGCCGGCGGCTTTGGAACGACTACGAAA
R0025	GGAAGTCTTGTGGGTAGACCCTCTCTTCATATC	smaller very abundant isoform also observed, given new CCNA# CCNA_R0131
R0032	CAGTGATGGTGGGTGCCTTCAAAGAAGAC
R0040	ATCGGTTCGCGTCTTCAGCTCTGACGG
R0044	GAACCGATCGCCGCTTTGAGGGACGGAT
R0050	ACATCCCCCCACAAGGCGTCCGTAAC
R0051	ATCGTCGTAGCCGCTCTCGCAGCCAGT	Translated CCNA_03965
R0063	GCTGGGCACATGAGCGCGAGAAGTTCT
R0070	TGTGTCCGGCGTCGAGTTCCCCATAG
R0078	AGGGGACCACGTCTCACCTTCGGGTGAGA
R0093	TCTCTGGTGGGCTCGTTTCGTCCTTGCAGT	crfA
R0081	CCGGTCCGCCTGAGTTCGCATCAACAAA
R0088	CTGTTCAGGATCCTGGACCACAGGGTCT
R0092	GTCCTTTGCAAGCCGAAGACGACCGCTT
R0017	GACGTCTGTTGGCCTCGGTCTGCACAAA
Mapped the most abundant transcript identified by Northern blots
R0006	TTTTTGCCGGCCGCCCACGACCTTTCCT	northern consistent with a larger transcript >500bp (size limit shown on gel)
R0013	TCTTGCCCTACAATCGCCCGCGTCC	northern consistent with a larger transcript >500bp (size limit shown on gel)
R0074	ATTCCCCTTCGCCCTCCTCGTCTCCGAA	northern consistent with a larger transcript >500bp (size limit shown on gel)
Not identified by RNA-seq approach
R0011	CGCTTGAACATCGATCGCATGCACAAGGC	Duplicated in the genome thus RNA-seq reads were not mapped
*Northern data shown in Landt et al. Mol Micro 2008 (10.1111/j.1365-2958.2008.06172.x)

## Sheet: Sheet2
CC0088_CC0089 TTTGGCCTGCCCTCATCGGCGGTTTGT
CC0196_CC0197 CCCTCGCATCGTTTTCAGCCTTCGGG
CC0446_CC0447 TTTTTGCCGGCCGCCCACGACCTTTCCT
CC0618_CC0619 GGTGACCCTAAGTGGTCGATTTGACGGTTATCAC
CC0679_CC0683 GTCGTCCCTCCTTTCGTCTTTGCGGTCTA
CC0734_CC0735 TCTTGCCCTACAATCGCCCGCGTCC
CC0741_CC0743 AAACCGCCGGGCCAGTTCATTAGGGAG
CC0745_CC0746 AAAAGGTCGCCGCCCGAGTTGCTTCACC
CC0792_CC0793 GACGTCTGTTGGCCTCGGTCTGCACAAA
CC0804_CC0805A AGCGTCGCGTCAGTTCCAACCCACG
CC0804_CC0805B TCCCTCCCCTTTTCCTTATCGCCGTCTTC
CC0848_CC0849 ACGCCGGCGGCTTTGGAACGACTACGAAA
CC1017_CC1018 GGAAGTCTTGTGGGTAGACCCTCTCTTCATATC
CC1316_CC1317 CAGTGATGGTGGGTGCCTTCAAAGAAGAC
CC1469_CC1470 ATCGGTTCGCGTCTTCAGCTCTGACGG
CC1840_CC1841 GAACCGATCGCCGCTTTGAGGGACGGAT
CC2167_CC2168 ACATCCCCCCACAAGGCGTCCGTAAC
CC2171_CC2172 ATCGTCGTAGCCGCTCTCGCAGCCAGT
CC2642_CC2643 GCTGGGCACATGAGCGCGAGAAGTTCT
CC2739_CC2740 TGTGTCCGGCGTCGAGTTCCCCATAG
CC3212_CC3213 ATTCCCCTTCGCCCTCCTCGTCTCCGAA
CC3412_CC3413 AGGGGACCACGTCTCACCTTCGGGTGAGA
CC3510_CC3511 TCTCTGGTGGGCTCGTTTCGTCCTTGCAGT
CC3552_CC3555 CCGGTCCGCCTGAGTTCGCATCAACAAA
CC3664_CC3666A CTGTTCAGGATCCTGGACCACAGGGTCT
CC3664_CC3666B GTCCTTTGCAAGCCGAAGACGACCGCTT
ISCc2 Transposase CGCTTGAACATCGATCGCATGCACAAGGC
